# Supplementary material for: Characterizing the growth of PHA-producing microorganisms on short-chain carboxylic acids
Source: Microb Cell Fact. 2025 Sep 23;24:206. doi: 10.1186/s12934-025-02840-8 (PMC12455835; doi:10.1186/s12934-025-02840-8)
Supplement: Supplementary file 1 — Supplementary Material 1. [file 12934_2025_2840_MOESM1_ESM.xlsx]

## Sheet: C. necator H16
Appendix 1	C. necator
			TIME [h] ->	0.00586	0.17914	0.34583	0.51258	0.67932	0.84587	1.0126	1.17952	1.34615	1.5127	1.6796	1.84633	2.01298	2.17984	2.34631	2.51296	2.67994	2.84658	3.01322	3.18006	3.34651	3.51323	3.68002	3.84659	4.01341	4.18009	4.34685	4.51459	4.68023	4.84687	5.01374	5.1807	5.34693	5.51352	5.6803	5.84692	6.01374	6.18029	6.34719	6.51389	6.68065	6.8486	7.01385	7.18053	7.34704	7.51389
C. necator	Formic acid	5 mM		5.111	5.391	5.148	5.562	5.475	5.227	5.22	5.293	5.357	5.373	5.45	5.209	5.434	5.516	5.363	5.123	5.439	5.457	5.53	5.382	5.351	5.283	5.381	5.46	5.562	5.361	5.472	5.471	5.313	5.532	5.738	5.449	5.359	5.488	5.64	5.583	5.631	5.438	5.423	5.396	5.442	5.412	5.551	5.284	5.568	5.672
C. necator	Formic acid	10 mM		5.161	5.148	5.289	5.435	5.666	5.24	5.552	5.344	5.677	5.501	5.629	5.375	5.843	5.401	5.363	5.417	5.478	5.547	5.658	5.484	5.619	5.476	5.394	5.816	5.639	5.464	5.691	5.381	5.608	5.481	5.674	5.424	5.552	5.887	5.755	6.073	5.541	5.773	6.04	5.666	5.571	5.644	5.5	5.798	5.658	5.505
C. necator	Formic acid	25 mM		5.287	5.468	5.442	5.461	5.373	5.572	5.718	5.472	5.626	5.616	5.783	5.911	5.306	5.721	5.517	5.57	5.81	5.763	5.543	5.713	5.364	5.976	5.648	5.943	5.485	5.786	5.562	5.858	5.942	5.842	6.112	5.823	5.681	5.513	5.511	5.906	6.018	5.632	5.718	5.846	5.765	5.838	5.616	5.605	5.645	5.775
C. necator	Formic acid	50 mM		5.577	5.634	5.289	5.271	5.245	5.7	5.463	5.229	5.575	5.744	5.437	5.273	5.779	5.375	5.363	5.634	5.491	5.827	5.453	5.267	5.492	5.27	5.394	5.612	5.447	5.387	5.344	5.407	5.659	5.519	5.519	5.617	5.578	5.513	5.601	5.57	5.502	5.503	5.307	5.55	5.713	5.541	5.783	5.734	5.632	5.775
C. necator	Formic acid	75 mM		6.823	6.617	6.783	6.601	6.777	6.735	6.982	6.763	6.738	6.73	6.563	6.882	6.674	6.77	6.874	7.026	6.652	7.421	6.616	6.81	6.756	6.86	6.869	6.796	6.857	6.66	6.975	6.978	6.724	7.312	6.925	6.673	6.895	6.982	7.04	6.795	7.126	6.843	6.901	6.835	7.312	6.946	6.878	6.763	6.982	6.923
C. necator	Formic acid	100 mM		5.388	5.365	5.455	5.904	5.679	6.058	5.718	5.6	5.83	5.578	5.668	5.656	5.843	5.606	5.645	5.519	5.822	5.827	5.683	5.713	5.722	5.706	5.699	5.867	5.754	5.657	5.819	5.729	5.865	5.751	5.816	5.836	5.901	5.913	5.755	5.674	5.876	5.954	5.757	6.064	6.01	6.147	5.976	6.21	6.005	5.775
C. necator	Formic acid	150 mM		5.048	5.48	5.404	5.309	5.309	5.381	5.284	5.408	5.383	5.348	5.284	5.771	5.523	5.721	5.517	5.417	5.273	5.445	5.441	5.446	5.453	5.463	5.355	5.46	5.665	5.284	5.344	5.587	5.646	5.597	5.828	5.449	5.397	5.552	5.306	5.403	5.554	5.786	5.577	5.576	5.674	5.618	5.525	5.554	5.684	5.827
C. necator	Formic acid	225 mM		5.388	5.468	5.493	5.41	5.449	5.368	5.59	5.472	5.396	5.629	5.373	5.72	5.702	5.503	5.517	5.685	5.554	5.725	5.389	5.548	5.824	5.488	5.635	5.714	5.549	5.464	5.601	5.665	5.813	5.687	5.841	5.54	5.823	5.578	5.691	5.712	5.876	5.67	5.86	5.589	5.713	5.709	5.744	5.593	5.696	5.775
C. necator	Formic acid	5 mM		6.244	6.26	6.119	5.942	6.164	6.122	5.91	5.919	6.137	6.243	6.064	6.294	6.303	5.964	6.003	6.081	6.027	5.967	6.258	6.083	5.951	6.078	6.208	6.109	5.96	6.017	5.973	6.064	6.198	5.932	6.409	6.222	6.275	6.144	6.154	6.434	6.43	6.147	5.976	6.013	6.409	6.224	6.633	6.313	6.121	6.472
C. necator	Formic acid	10 mM		5.602	5.429	5.544	5.486	5.539	5.508	5.322	5.446	5.651	5.591	5.297	5.528	5.587	5.35	5.44	5.583	5.886	5.572	5.441	5.535	5.389	5.565	5.623	5.625	5.69	6.107	5.536	5.484	5.634	5.455	5.558	5.939	5.772	5.552	5.704	5.803	5.734	5.593	5.474	5.705	5.881	5.618	5.616	5.644	5.902	5.775
C. necator	Formic acid	25 mM		6.345	6.528	6.592	5.955	6.458	6.71	6.433	6.392	6.393	5.924	6.269	7.022	6.61	6.847	6.311	6.63	6.435	5.967	6.117	6.313	6.667	6.796	6.678	6.172	6.652	6.544	6.962	6.797	6.455	6.448	6.628	6.132	6.598	6.415	6.5	6.383	6.727	6.65	6.502	6.231	6.461	6.662	6.169	6.75	6.648	6.691
C. necator	Formic acid	50 mM		5.161	5.583	5.327	5.423	5.462	5.24	5.578	5.331	5.613	5.527	5.616	5.605	5.932	5.618	5.479	5.276	5.299	5.432	5.402	5.56	5.377	5.386	5.483	5.523	5.537	5.336	6.23	5.407	5.569	5.429	5.532	5.565	5.681	5.526	5.511	5.764	5.322	6.418	5.41	5.512	6.074	6.005	5.86	6.171	5.992	5.969
C. necator	Formic acid	75 mM		5.438	5.289	5.416	5.271	5.462	5.432	5.259	5.331	5.255	5.437	5.22	5.324	5.434	5.375	5.338	5.391	5.363	5.585	5.364	5.407	5.53	5.245	5.368	5.332	5.344	5.4	5.652	5.407	5.557	5.519	5.622	5.514	5.449	5.359	5.665	5.712	5.618	5.748	5.667	5.55	5.61	5.644	5.435	5.734	5.735	5.672
C. necator	Formic acid	100 mM		5.3	5.302	5.57	5.777	5.398	5.381	5.246	5.51	5.549	5.489	5.412	5.477	5.382	5.516	5.287	5.48	5.478	5.432	5.875	5.573	5.619	5.437	5.661	5.765	5.639	5.477	5.472	5.562	5.441	5.661	5.7	5.501	5.539	5.552	5.922	5.738	5.464	5.464	5.577	5.55	5.403	5.631	5.629	5.927	5.516	5.505
C. necator	Formic acid	150 mM		5.74	5.953	5.927	5.79	5.781	5.764	6.088	5.842	5.869	5.732	5.962	5.733	5.996	5.836	5.85	5.928	6.001	5.993	5.824	5.828	6.092	5.924	6.03	5.867	6.152	6.133	5.858	5.87	5.993	5.958	6.112	5.952	5.927	5.977	5.935	6.086	6.044	5.954	5.834	5.936	5.984	6.057	5.886	6.043	5.902	6.149
C. necator	Formic acid	225 mM		5.476	5.583	5.48	5.499	5.552	5.521	5.45	5.561	5.613	5.514	5.68	5.541	5.779	5.759	5.696	5.608	5.81	5.661	5.709	5.599	5.773	5.565	5.712	5.752	5.895	5.619	5.639	5.832	5.903	5.7	5.725	5.784	5.513	5.694	5.82	5.932	5.786	5.722	5.718	5.589	5.997	5.786	5.796	5.785	6.056	5.763
C. necator	Formic acid	5 mM		4.872	5.212	5.033	5.03	4.926	5.048	5.067	4.973	5.166	5.079	5.348	5.247	5.037	5.094	5.12	5.11	4.929	4.96	5.07	5.14	5.338	5.604	5.508	5.549	5.165	5.644	5.318	5.072	5.21	5.738	5.261	5.076	5.32	5.075	5.062	5.454	5.477	6.031	5.153	5.422	5.3	5.451	5.487	5.541	5.298	5.376
C. necator	Formic acid	10 mM		5.375	5.953	5.097	5.093	5.424	5.176	5.744	5.357	6.086	5.258	5.68	5.554	5.881	5.362	5.402	5.774	5.669	5.521	5.287	5.56	5.594	5.399	5.546	5.078	5.498	5.67	5.408	6.179	5.3	5.571	5.751	5.668	5.371	5.462	5.845	5.506	5.322	5.542	5.346	5.692	5.403	5.567	5.822	5.85	5.349	5.402
C. necator	Formic acid	25 mM		5.489	5.302	5.135	5.245	5.296	5.291	5.641	5.293	5.242	5.233	5.207	5.401	5.574	5.337	5.171	5.378	5.299	5.317	5.338	5.178	5.16	5.501	5.763	5.383	5.357	5.271	5.459	5.42	5.775	5.661	5.493	5.514	5.578	5.372	5.216	5.313	5.232	5.619	5.41	5.461	5.765	5.425	5.281	5.413	5.516	5.389
C. necator	Formic acid	50 mM		5.275	5.417	5.25	5.448	5.36	5.227	5.412	5.523	5.229	5.501	5.501	5.592	5.293	5.26	5.363	5.429	5.899	5.725	5.875	5.382	5.351	5.334	5.674	5.498	5.473	5.426	5.318	5.742	5.39	5.996	5.648	5.81	5.552	5.668	5.563	5.545	5.477	5.748	5.667	5.73	5.752	5.374	5.577	5.901	5.426	5.608
C. necator	Formic acid	75 mM		5.186	5.417	5.365	5.195	5.309	5.445	5.539	5.28	5.421	5.719	5.488	5.541	5.318	5.209	5.479	5.749	5.376	5.368	5.466	5.599	5.402	5.527	5.737	5.485	5.665	5.657	5.511	5.626	5.775	5.39	5.674	5.462	5.565	5.565	5.511	5.596	5.876	5.696	5.603	5.615	5.674	5.593	5.487	5.58	5.761	5.982
C. necator	Formic acid	100 mM		5.287	5.391	5.506	5.562	5.501	5.457	5.603	5.357	5.575	5.476	5.642	6.026	5.472	5.682	6.298	5.659	5.733	5.687	5.53	5.688	5.862	5.527	5.877	5.549	5.626	5.593	5.691	5.78	5.826	5.558	5.622	5.746	5.462	5.848	5.73	5.996	5.644	5.683	5.963	5.807	6.022	5.709	6.131	5.914	5.774	5.608
C. necator	Formic acid	150 mM		5.476	5.353	5.25	5.334	5.347	5.56	5.246	5.523	5.524	5.322	5.386	5.873	5.51	5.465	5.786	5.48	5.401	5.496	5.313	5.611	5.453	5.604	5.495	5.383	5.434	5.593	5.408	5.587	5.711	5.39	5.7	5.565	5.617	5.668	5.64	5.661	5.567	5.503	5.513	5.435	5.597	5.49	5.525	5.477	5.452	5.659
C. necator	Formic acid	225 mM		5.287	5.404	5.429	5.347	5.386	5.368	5.501	5.344	5.434	5.399	5.348	5.401	5.561	5.286	5.581	5.34	5.465	5.419	5.364	5.484	5.504	5.552	5.445	5.65	5.511	5.593	5.639	5.446	5.518	5.61	5.558	5.643	5.862	5.539	5.794	5.583	5.515	5.954	5.603	5.538	5.713	5.606	5.487	5.695	5.632	5.647
			TIME [h] ->	0.00586	0.17914	0.34583	0.51258	0.67932	0.84587	1.0126	1.17952	1.34615	1.5127	1.6796	1.84633	2.01298	2.17984	2.34631	2.51296	2.67994	2.84658	3.01322	3.18006	3.34651	3.51323	3.68002	3.84659	4.01341	4.18009	4.34685	4.51459	4.68023	4.84687	5.01374	5.1807	5.34693	5.51352	5.6803	5.84692	6.01374	6.18029	6.34719	6.51389	6.68065	6.8486	7.01385	7.18053	7.34704	7.51389
C. necator	Acetic acid	10 mM		5.514	5.736	5.876	5.79	5.59	5.739	5.603	5.421	5.677	5.386	5.642	5.605	6.137	5.9	5.901	5.966	6.665	5.916	6.181	6.134	5.926	6.489	6.208	6.325	6.626	6.326	6.436	6.72	6.275	6.744	7.324	6.325	6.598	6.879	6.796	6.924	6.997	6.663	6.567	7.015	6.822	7.667	7.058	6.724	7.021	6.961
C. necator	Acetic acid	25 mM		5.489	5.404	5.621	5.461	5.501	5.572	5.501	5.446	5.511	5.578	5.732	5.643	5.612	5.657	5.453	5.583	5.746	5.738	5.9	5.739	5.581	5.886	5.902	6.159	5.844	5.979	5.999	5.883	6.031	6.357	6.022	6.235	6.262	5.951	6.192	6.073	6.121	6.276	6.361	6.476	6.667	6.417	6.376	6.441	6.545	6.626
C. necator	Acetic acid	50 mM		6.697	6.783	6.719	6.601	6.47	6.684	6.573	6.737	6.521	6.525	6.691	6.639	6.622	6.489	6.707	6.72	6.691	6.682	6.73	6.785	6.73	6.963	6.768	6.91	6.664	6.879	6.795	6.991	6.943	7.067	7.079	7.24	6.805	7.02	7.156	7.04	7.242	6.998	6.875	7.157	7.106	7.075	7.071	7.058	7.085	7.116
C. necator	Acetic acid	75 mM		5.199	5.378	5.582	5.283	5.398	5.419	5.297	5.382	5.626	5.425	5.284	5.362	5.625	5.593	5.415	5.544	5.376	5.751	5.504	5.701	5.441	5.578	5.495	5.485	5.498	5.76	5.511	5.587	5.775	5.674	5.803	5.668	6.159	5.797	5.588	5.777	5.76	5.761	5.551	5.718	5.674	5.876	5.654	5.94	5.864	5.737
C. necator	Acetic acid	100 mM		4.607	4.803	4.701	4.865	4.901	4.921	4.812	4.807	4.808	4.823	4.926	4.966	4.845	5.158	4.928	4.739	4.878	4.896	4.879	4.974	5.019	4.822	4.821	4.798	5.139	4.847	4.933	5.021	4.838	4.991	5.093	4.947	4.92	5.05	5.087	5.106	5.013	5.129	5.05	5.281	4.862	5.051	5.1	5.091	5.092	5.208
C. necator	Acetic acid	150 mM		4.96	4.969	5.071	4.954	4.99	5.304	5.042	5.178	5.14	5.245	5.207	5.247	5.101	5.145	5.184	5.174	5.273	5.202	5.249	5.191	5.134	5.091	5.088	5.129	5.229	5.207	5.241	5.24	5.326	5.3	5.197	5.385	5.165	5.384	5.229	5.197	5.283	5.258	5.204	5.127	5.429	5.193	5.088	5.233	5.285	5.324
C. necator	Acetic acid	225 mM		6.118	6.132	6.029	6.424	6.266	6.109	6.024	6.137	6.176	6.141	5.987	6.128	6.137	5.977	6.093	6.132	6.167	5.955	6.079	6.058	6.13	6.053	6.208	6.185	6.088	6.441	6.102	6.179	6.07	6.357	5.983	6.57	6.107	6.119	6.205	6.125	6.198	6.199	6.271	6.373	6.203	6.198	6.182	6.313	6.211	6.265
C. necator	Acetic acid	300 mM		5.174	5.11	5.225	5.081	5.016	5.176	5.169	5.063	5.114	4.964	5.181	5.056	5.191	5.068	5.031	5.123	5.107	5.139	5.057	5.076	5.109	5.193	5.088	5.269	5.267	5.259	5.048	5.227	5.172	5.197	5.132	5.333	5.229	5.269	5.036	5.171	5.27	5.219	5.204	5.088	5.158	5.258	5.319	5.143	5.092	5.131
C. necator	Acetic acid	10 mM		4.859	4.829	4.969	4.954	5.118	4.997	4.825	5.152	4.974	5.77	5.258	5.222	5.191	5.311	5.159	5.519	5.695	5.751	5.951	5.471	5.556	5.386	5.89	5.93	5.601	6.043	5.755	5.883	5.826	5.958	5.893	5.926	5.927	6.183	6.59	5.88	6.572	6.366	6.194	6.039	5.893	6.791	6.62	6.197	6.635	6.807
C. necator	Acetic acid	25 mM		7.201	7.422	7.435	7.26	7.134	7.311	7.416	7.287	7.326	7.254	7.318	7.341	7.645	7.333	7.552	7.46	7.891	7.472	7.714	7.486	7.522	7.643	7.671	7.585	7.69	7.894	8.016	7.66	7.777	8.008	8.227	7.678	7.928	7.922	7.837	8.098	8.144	8.132	7.967	7.966	8.253	8.131	8.488	8.19	8.525	8.496
C. necator	Acetic acid	50 mM		5.426	5.685	5.506	5.651	5.462	5.56	5.501	5.625	5.613	5.591	5.552	5.605	5.561	5.593	5.735	5.659	5.759	5.687	5.875	5.599	5.722	5.706	6.017	5.994	5.947	5.799	6.037	5.986	5.954	6.061	5.777	5.887	6.082	6.454	5.935	5.983	6.134	5.993	6.181	6.116	6.216	6.173	6.247	6.377	6.108	6.162
C. necator	Acetic acid	75 mM		5.375	5.072	5.174	5.372	5.309	5.317	5.565	5.293	5.319	5.322	5.233	5.975	5.612	5.58	5.376	5.225	5.363	5.483	5.734	5.42	5.389	5.411	5.75	5.256	5.434	5.4	5.524	5.51	5.492	5.468	5.609	5.552	5.591	5.822	5.64	5.803	5.644	5.851	5.59	5.64	5.661	5.606	5.603	5.914	5.889	5.93
C. necator	Acetic acid	100 mM		5.564	5.365	5.787	5.562	5.692	5.445	5.641	5.664	5.792	5.86	6.141	5.72	5.612	5.631	5.978	5.698	5.478	5.687	5.504	6.236	6.424	5.719	5.775	5.663	6.062	5.837	5.781	6.051	6.096	5.674	5.996	5.797	6.056	5.81	6.102	5.841	5.631	5.748	5.886	5.923	5.842	5.954	5.938	5.837	5.786	6.059
C. necator	Acetic acid	150 mM		5.073	5.084	5.161	5.258	5.054	5.151	5.042	5.165	5.191	5.297	5.13	5.286	5.229	5.311	5.402	5.263	5.197	5.279	5.389	5.242	5.249	5.283	5.534	5.383	5.344	5.156	5.28	5.394	5.223	5.377	5.248	5.475	5.384	5.797	5.357	5.274	5.438	5.516	5.294	5.178	5.403	5.412	5.332	5.194	5.465	5.685
C. necator	Acetic acid	225 mM		5.212	5.353	5.378	5.169	5.373	5.253	5.31	5.28	5.114	5.143	5.297	5.337	5.242	5.362	5.223	5.289	5.273	5.304	5.313	5.203	5.479	5.501	5.368	5.498	5.357	5.426	5.408	5.253	5.364	5.532	5.261	5.385	5.371	5.397	5.306	5.39	5.438	5.529	5.423	5.371	5.403	5.541	5.461	5.284	5.658	5.492
C. necator	Acetic acid	300 mM		5.35	5.468	5.442	5.663	5.654	5.713	5.769	5.638	5.613	5.501	5.45	5.733	5.664	5.554	5.453	5.468	5.427	5.496	5.543	5.484	5.543	5.591	5.508	5.51	5.69	5.464	5.472	5.536	5.467	5.584	5.287	5.346	5.552	5.578	5.37	5.442	5.451	5.709	5.577	5.422	5.481	5.593	5.822	5.464	5.465	5.518
C. necator	Acetic acid	10 mM		6.458	5.634	6.157	5.853	5.985	6.441	6.152	6.891	6.048	7.395	6.256	5.822	5.689	7.001	6.208	6.26	6.87	6.529	6.501	6.147	6.794	6.168	8.727	7.61	6.78	8.087	7.72	6.926	6.647	6.641	6.576	6.905	6.508	7.239	7.759	7.892	7.087	7.127	6.849	7.208	6.5	8.402	7.187	7.688	7.111	7.554
C. necator	Acetic acid	25 mM		5.174	5.289	5.378	5.321	5.679	5.266	5.399	5.587	5.345	5.297	5.488	5.656	5.485	5.478	5.555	5.583	5.657	5.508	5.773	5.764	5.696	5.642	5.572	5.74	5.703	5.837	5.909	6.205	5.826	5.829	5.88	6.029	6.379	6.132	5.948	6.189	6.005	6.005	6.297	6.167	6.074	6.185	6.144	6.338	6.416	6.278
C. necator	Acetic acid	50 mM		5.841	5.774	5.991	5.866	5.845	5.79	5.871	6.06	6.073	5.719	5.962	5.847	6.277	5.798	6.656	6.272	5.95	6.12	5.824	6.236	6.526	6.335	6.564	5.981	6.088	6.75	6.885	6.553	6.455	6.422	6.422	6.184	6.391	6.544	6.706	6.512	6.482	6.83	6.528	6.244	6.474	6.482	6.942	6.454	6.404	6.51
C. necator	Acetic acid	75 mM		5.476	5.557	5.582	5.638	5.654	5.802	5.973	5.945	5.792	5.885	5.987	5.784	5.766	5.734	5.939	5.928	5.797	5.853	6.117	6.096	6.066	6.04	6.055	5.943	5.857	6.184	6.076	5.922	5.993	6.667	7.234	5.99	6.03	6.235	6.295	6.499	5.953	5.98	6.361	5.962	6.448	6.173	6.376	6.197	5.979	6.343
C. necator	Acetic acid	100 mM		4.972	5.123	5.148	5.309	5.347	5.368	5.246	5.459	5.46	5.156	5.437	5.247	5.178	5.401	5.197	5.468	5.222	5.317	5.492	5.522	5.402	5.552	5.406	5.409	5.332	5.631	5.254	5.356	5.236	5.648	5.583	5.436	5.229	5.475	5.768	5.583	5.541	5.658	5.423	5.435	5.584	5.515	5.68	5.528	5.465	5.621
C. necator	Acetic acid	150 mM		5.161	5.174	5.135	5.03	5.207	5.24	5.169	5.344	5.345	5.105	5.284	5.413	5.178	5.222	5.12	5.302	5.35	5.33	5.198	5.305	5.249	5.36	5.292	5.154	5.332	5.233	5.369	5.24	5.505	5.326	5.403	5.449	5.191	5.5	5.331	5.287	5.348	5.451	5.474	5.306	5.571	5.503	5.345	5.438	5.375	5.647
C. necator	Acetic acid	225 mM		5.186	5.097	5.186	4.979	5.233	5.087	5.182	5.063	5.05	5.028	5.169	5.12	5.191	5.068	5.248	4.957	5.056	5.177	5.185	5.229	5.16	5.219	5.127	5.205	5.242	5.079	5.357	5.085	5.326	5.107	5.351	5.243	5.294	5.127	5.126	5.338	5.245	5.438	5.23	5.049	5.236	5.387	5.242	5.271	5.504	5.131
C. necator	Acetic acid	300 mM		4.909	5.148	5.212	4.979	5.118	5.112	5.067	5.127	5.05	5.054	4.977	5.145	5.088	4.927	5.031	5.187	5.146	5.202	5.185	5.28	5.083	4.937	5.101	5.09	5.024	5.104	5.048	4.956	5.313	5.068	4.952	5.089	4.971	5.114	5.113	5.029	5.116	5.065	5.102	5.216	5.197	5.219	5.255	5.104	5.259	5.324
			TIME [h] ->	0.00869	0.17933	0.34609	0.51272	0.67944	0.84626	1.01313	1.17948	1.34627	1.51286	1.67959	1.84613	2.01315	2.17955	2.34645	2.51324	2.67996	2.84669	3.01317	3.1799	3.34635	3.51321	3.68014	3.84687	4.01355	4.18129	4.34656	4.51469	4.68018	4.84707	5.0135	5.1803	5.34694	5.51366	5.68064	5.84698	6.0138	6.18048	6.34708	6.51383	6.68069	6.84732	7.01397	7.1807	7.34733	7.5168
C. necator	Propionic acid	5 mM		5.028	5.136	5.122	5.137	5.43	5.152	5.145	5.254	5.241	5.184	5.196	5.172	5.242	5.705	5.223	5.355	5.384	5.313	5.547	5.453	5.301	5.446	5.337	5.286	5.484	5.504	5.506	5.672	5.744	5.518	5.639	5.488	5.778	5.765	5.985	5.641	5.828	5.838	6.209	6.056	6.087	5.901	5.96	5.828	5.967	6.04
C. necator	Propionic acid	10 mM		5.212	5.481	5.681	5.5	5.455	5.478	5.473	5.317	5.545	5.4	5.515	5.414	5.409	5.577	5.773	5.445	5.588	5.428	5.483	5.645	5.751	5.599	5.645	5.929	5.561	5.504	5.774	5.62	5.565	5.724	5.691	5.68	5.765	5.816	5.921	5.731	5.802	5.813	5.954	5.826	6.291	5.952	5.935	6.069	5.929	6.027
C. necator	Propionic acid	25 mM		5.224	5.481	5.308	5.387	5.455	5.39	5.486	5.266	5.431	5.375	5.425	5.592	5.434	5.475	5.492	5.521	5.448	5.531	5.586	5.555	5.648	5.637	5.491	5.659	5.805	5.735	5.787	5.723	5.591	5.891	5.857	5.552	5.752	5.88	5.946	5.782	6.045	5.774	5.839	5.813	5.858	6.003	6.099	6.12	6.031	6.23
C. necator	Propionic acid	50 mM		5.114	5.247	5.296	5.275	5.267	5.24	5.296	5.292	5.215	5.298	5.413	5.287	5.294	5.398	5.428	5.508	5.32	5.288	5.342	5.414	5.443	5.407	5.311	5.839	5.317	5.375	5.301	5.466	5.885	5.389	5.601	5.68	5.56	5.623	5.652	5.565	5.738	5.634	5.648	5.532	6.011	5.76	5.682	5.625	5.866	5.634
C. necator	Propionic acid	75 mM		4.709	4.864	4.701	4.887	4.852	4.85	4.879	4.962	4.771	4.841	4.827	4.842	4.808	4.848	4.877	4.872	5.038	4.828	5.15	5.029	5.237	4.961	4.888	5.003	5.06	4.965	5.109	4.9	4.911	5.145	4.898	5.104	5.036	5.264	5.165	4.951	5.162	4.969	5.087	5.174	5.094	5.251	5.087	5.142	5.244	5.139
C. necator	Propionic acid	100 mM		5.236	5.284	5.408	5.137	5.141	5.114	5.233	5.254	5.292	5.222	5.247	5.274	5.409	5.168	5.236	5.177	5.166	5.135	5.406	5.158	5.211	5.28	5.119	5.222	5.317	5.324	5.365	5.427	5.27	5.428	5.46	5.36	5.407	5.225	5.318	5.373	5.418	5.493	5.393	5.494	5.578	5.506	5.441	5.561	5.625	5.418
C. necator	Propionic acid	150 mM		4.807	4.79	4.862	4.912	4.676	4.8	4.968	4.86	4.886	4.689	4.763	4.753	4.731	4.899	4.992	4.796	4.757	4.79	4.868	5.029	4.968	4.935	4.914	4.887	4.906	4.862	4.891	4.874	4.834	5.016	4.859	5.091	4.819	5.11	5.037	5.027	5.136	5.008	4.909	4.944	5.094	4.945	5.074	4.99	4.863	4.948
C. necator	Propionic acid	225 mM		4.39	4.519	4.477	4.412	4.274	4.398	4.361	4.353	4.264	4.32	4.228	4.461	4.347	4.324	4.391	4.325	4.322	4.215	4.433	4.362	4.403	4.464	4.169	4.386	4.303	4.336	4.328	4.373	4.36	4.553	4.194	4.413	4.525	4.442	4.37	4.362	4.367	4.484	4.411	4.344	4.394	4.346	4.404	4.482	4.444	4.669
C. necator	Propionic acid	5 mM		5.102	5.037	5.507	5.225	5.166	5.428	5.182	5.177	5.025	5.095	5.234	5.134	5.306	5.168	5.082	5.139	5.205	5.122	5.393	5.273	5.366	5.267	5.26	5.427	5.42	5.337	5.57	5.607	5.475	5.492	5.499	5.577	5.535	5.803	5.652	5.68	5.674	5.71	5.686	5.673	5.795	5.697	6.175	5.942	5.84	6.217
C. necator	Propionic acid	10 mM		5.715	5.654	5.693	5.862	5.858	5.868	5.89	5.723	5.863	5.921	5.693	5.833	5.754	5.935	6.017	6.042	5.895	5.786	6.06	5.915	5.84	5.841	6.094	5.968	5.895	5.991	6.005	5.826	5.911	5.968	6.279	6.153	5.969	6.06	6.19	6.255	6.122	6.324	6.12	6.145	6.291	6.372	6.365	6.348	6.31	6.446
C. necator	Propionic acid	25 mM		5.175	5.148	5.085	5.262	5.204	5.202	5.22	5.342	4.974	5.121	4.98	5.16	5.281	5.155	5.428	5.292	5.281	5.288	5.201	5.299	5.443	5.242	5.273	5.556	5.42	5.504	5.467	5.453	5.437	5.518	5.384	5.667	5.56	5.662	5.588	5.68	5.584	5.621	5.546	5.864	5.616	5.939	5.947	5.764	5.663	5.76
C. necator	Propionic acid	50 mM		5.298	5.654	5.619	5.4	5.455	5.629	5.549	5.482	5.571	5.553	5.387	5.35	5.69	5.513	5.684	5.559	5.678	5.62	5.637	5.773	5.84	5.637	5.696	5.607	5.78	5.773	5.838	5.788	5.937	5.762	5.729	5.692	5.714	5.649	5.831	5.872	5.802	5.723	5.954	5.826	5.693	6.015	5.909	5.98	6.196	5.887
C. necator	Propionic acid	75 mM		5.102	5.111	5.197	5.412	5.33	5.202	5.233	5.177	5.317	5.121	5.234	5.134	5.191	5.437	5.274	5.394	5.23	5.262	5.432	5.145	5.34	5.14	5.247	5.325	5.279	5.286	5.339	5.659	5.334	5.364	5.601	5.373	5.637	5.482	5.434	5.526	5.507	5.57	5.457	5.775	5.54	5.506	5.504	5.637	5.498	5.557
C. necator	Propionic acid	100 mM		5.126	5.259	5.184	5.237	5.053	5.164	5.182	5.317	5.114	5.184	5.094	5.312	5.255	5.283	5.248	5.127	5.141	5.25	5.048	5.337	5.263	5.203	5.298	5.492	5.24	5.337	5.352	5.209	5.334	5.441	5.422	5.36	5.279	5.238	5.536	5.322	5.495	5.417	5.291	5.481	5.553	5.569	5.391	5.371	5.409	5.545
C. necator	Propionic acid	150 mM		4.636	4.691	4.651	4.8	4.626	4.611	4.639	4.733	4.632	4.511	4.559	4.613	4.501	4.669	4.634	4.669	4.808	4.79	4.74	4.593	4.595	4.731	4.952	4.759	4.714	4.785	4.737	4.836	4.68	4.862	4.706	4.874	4.793	4.827	4.755	4.746	4.777	4.791	4.819	4.804	5.107	4.843	5.074	4.99	4.939	4.923
C. necator	Propionic acid	225 mM		4.574	4.63	4.626	4.487	4.576	4.448	4.411	4.556	4.429	4.536	4.445	4.524	4.501	4.592	4.468	4.605	4.501	4.624	4.433	4.58	4.57	4.591	4.503	4.527	4.649	4.477	4.725	4.656	4.513	4.489	4.604	4.528	4.563	4.481	4.729	4.567	4.739	4.727	4.641	4.6	4.636	4.588	4.644	4.571	4.66	4.657
C. necator	Propionic acid	5 mM		5.286	5.16	5.098	5.325	5.317	5.302	5.056	5.304	5.19	5.26	5.273	5.16	5.166	5.117	5.236	5.279	5.473	5.25	5.278	5.363	5.969	5.331	5.85	5.427	5.42	5.735	5.442	5.685	5.783	5.75	5.844	5.756	6.123	5.932	5.857	5.833	5.943	5.889	6.413	6.363	5.922	5.926	6.086	6.259	6.513	6.293
C. necator	Propionic acid	10 mM		5.102	5.111	5.085	5.225	5.204	5.202	5.119	5.215	5.241	5.209	5.336	5.49	5.063	5.385	5.261	5.216	5.179	5.288	5.214	5.645	5.366	5.344	5.375	5.35	5.446	5.234	5.442	5.466	5.796	5.351	5.678	5.628	5.522	5.559	5.998	5.718	5.725	5.698	5.648	5.673	5.782	5.862	5.833	5.942	5.904	5.672
C. necator	Propionic acid	25 mM		5.752	5.753	5.792	6.15	5.757	5.654	5.966	5.951	6.066	5.819	5.769	5.731	5.958	5.935	5.837	5.979	5.857	5.965	5.906	5.915	6.341	6.019	6.132	5.942	6.319	6.196	6.12	6.135	6.065	6.367	6.419	6.46	6.289	6.176	6.254	6.191	6.25	6.247	6.158	6.414	6.597	6.257	6.466	6.526	6.475	6.522
C. necator	Propionic acid	50 mM		5.604	5.568	5.594	5.537	5.506	5.717	5.574	5.621	5.495	5.425	5.553	5.947	5.626	5.82	5.543	5.61	5.716	5.671	5.65	5.902	6.007	5.484	5.889	5.916	5.87	5.735	5.749	5.839	5.834	6.2	5.882	5.718	5.714	5.803	6.1	5.923	5.968	5.902	6.005	6.145	6.126	5.926	6.023	6.183	6.209	6.078
C. necator	Propionic acid	75 mM		4.893	4.84	5.023	4.9	5.179	4.951	4.904	5.063	5	4.879	4.992	4.867	4.936	5.04	4.813	5.037	5.013	4.892	4.971	5.029	4.852	5.05	5.08	5.196	5.022	5.016	5.045	4.9	5.129	4.939	4.962	4.912	4.972	5.097	5.178	5.002	5.174	5.238	5.125	5.238	5.043	5.059	5.125	4.901	5.333	5.431
C. necator	Propionic acid	100 mM		5.469	5.506	5.495	5.575	5.606	5.416	5.473	5.558	5.786	5.629	5.553	5.642	5.741	5.641	5.62	5.432	5.767	5.531	5.752	5.62	5.686	5.662	5.517	5.672	5.6	5.619	5.672	5.672	5.68	5.904	5.678	5.667	5.778	5.79	5.818	5.808	5.815	5.774	5.763	6.005	5.744	5.786	5.909	5.84	6.005	5.684
C. necator	Propionic acid	150 mM		4.525	4.593	4.726	4.612	4.626	4.636	4.689	4.682	4.619	4.625	4.789	4.486	4.808	4.643	4.66	4.63	4.616	4.739	4.689	4.696	4.724	4.693	4.721	4.733	4.56	4.772	4.891	4.784	4.719	4.836	4.847	4.72	4.909	4.699	4.793	4.618	4.893	4.816	4.73	4.778	4.738	4.958	4.821	4.787	4.812	5.037
C. necator	Propionic acid	225 mM		4.77	4.889	4.887	4.725	4.852	4.825	4.689	4.632	4.911	4.816	4.75	4.715	4.846	4.848	4.852	4.847	4.949	4.892	4.753	4.965	5.122	4.986	4.683	4.759	4.855	5.016	4.776	4.771	4.847	4.939	4.77	4.874	5.075	4.699	4.78	4.912	4.777	5.059	4.985	4.778	4.954	4.792	4.695	5.104	4.812	5.025
			TIME [h] ->	0.00869	0.17933	0.34609	0.51272	0.67944	0.84626	1.01313	1.17948	1.34627	1.51286	1.67959	1.84613	2.01315	2.17955	2.34645	2.51324	2.67996	2.84669	3.01317	3.1799	3.34635	3.51321	3.68014	3.84687	4.01355	4.18129	4.34656	4.51469	4.68018	4.84707	5.0135	5.1803	5.34694	5.51366	5.68064	5.84698	6.0138	6.18048	6.34708	6.51383	6.68069	6.84732	7.01397	7.1807	7.34733	7.5168
C. necator	Butyric acid	5 mM		5.935	5.469	5.507	5.687	5.745	5.692	5.321	5.621	5.52	5.68	5.578	5.503	5.818	5.82	5.581	5.572	5.665	5.709	6.149	5.517	5.686	5.879	5.773	6.045	6.024	6.132	6.261	6.032	5.95	6.213	5.972	5.923	5.893	6.24	6.113	6.243	6.468	6.387	6.133	6.056	6.431	6.27	6.441	6.386	6.526	6.534
C. necator	Butyric acid	10 mM		18.53	17.247	16.905	16.874	16.731	16.611	16.786	16.991	16.674	16.937	17.091	16.864	17.019	16.937	17.307	16.982	16.969	16.911	16.898	16.923	17.355	16.974	16.986	16.964	17.339	17.101	17.029	17.08	17.195	17.351	17.302	17.295	17.359	17.294	17.147	17.129	17.534	17.348	17.531	17.606	17.32	17.307	17.386	17.521	17.712	17.573
C. necator	Butyric acid	25 mM		5.445	5.543	5.495	5.625	5.43	5.579	5.435	5.672	5.571	5.527	5.553	5.604	5.575	5.616	5.607	5.546	5.614	5.939	5.688	5.543	5.828	5.688	5.735	5.929	5.78	5.735	5.826	6.032	6.001	5.891	5.895	6.089	5.995	6.086	6.254	5.987	6.135	6.17	6.069	6.158	6.151	6.181	6.137	6.412	6.272	6.23
C. necator	Butyric acid	50 mM		6.193	6.21	6.301	6.412	6.386	6.207	6.497	6.294	6.243	6.378	6.317	6.456	6.24	6.383	6.362	6.449	6.419	6.565	6.47	6.479	6.482	6.861	6.415	6.431	7.038	6.594	6.491	6.469	6.719	6.573	6.496	6.665	6.66	6.83	6.715	6.844	6.686	6.617	6.757	7.014	6.711	6.64	6.947	6.755	6.907	6.902
C. necator	Butyric acid	75 mM		5.077	5.074	5.135	5.05	5.078	5.202	5.132	5.177	5.114	5.121	5.273	5.325	5.063	5.117	5.607	5.292	5.115	5.211	5.278	5.183	5.186	5.407	5.337	5.325	5.317	5.311	5.16	5.247	5.552	5.454	5.332	5.321	5.458	5.534	5.408	5.36	5.405	5.353	5.304	5.468	5.68	5.493	5.315	5.472	5.536	5.494
C. necator	Butyric acid	100 mM		7.284	7.642	7.876	7.837	6.763	6.722	6.813	6.738	6.7	6.912	6.992	6.939	6.585	6.447	6.49	6.539	6.445	6.54	6.559	6.556	6.662	6.53	6.427	6.611	6.602	6.671	6.683	6.688	6.604	6.676	6.534	6.716	6.813	6.638	6.664	6.652	6.66	6.681	6.757	6.835	6.711	6.754	6.808	6.742	6.793	6.725
C. necator	Butyric acid	150 mM		4.82	5.123	4.874	4.762	4.902	4.85	4.866	5.025	4.632	4.828	4.878	5.032	4.795	4.72	4.8	4.796	4.77	4.892	4.74	4.811	4.839	4.846	4.849	4.784	4.881	4.952	4.84	4.849	4.885	4.991	4.923	4.835	5.1	4.981	4.87	5.002	5.11	5.02	5.049	4.932	5.081	5.021	4.91	4.99	4.964	5.05
C. necator	Butyric acid	225 mM		4.82	4.877	4.912	4.812	4.865	4.838	4.955	5.19	4.949	4.917	4.941	4.816	4.91	5.066	4.826	5.101	4.859	4.79	4.855	4.773	4.929	4.91	4.965	4.81	4.701	4.926	4.917	4.939	4.86	4.991	4.847	5.053	4.96	4.904	4.96	4.823	4.969	4.88	4.909	5.123	4.929	4.894	4.745	4.825	4.875	4.948
C. necator	Butyric acid	5 mM		4.942	5	5.023	4.925	4.852	4.988	4.942	5.012	5.19	4.968	5.107	4.982	5.115	5.449	5.261	5.495	5.217	5.224	5.201	5.017	5.096	5.114	5.196	5.44	5.33	5.414	5.301	5.505	5.565	5.647	5.652	5.692	5.548	5.572	5.844	6.064	5.712	5.698	5.546	5.685	5.922	6.143	6.162	5.688	5.663	5.684
C. necator	Butyric acid	10 mM		5.506	5.901	5.619	5.612	5.908	5.617	5.612	5.558	5.71	5.819	5.68	5.795	5.754	5.859	5.825	5.902	5.601	5.99	5.983	6.03	5.994	5.764	6.196	6.07	5.818	6.53	6.018	6.328	5.95	5.852	6.074	5.961	6.187	6.304	6.087	6.153	6.404	6.094	6.337	6.529	6.215	6.296	6.175	6.501	6.247	6.674
C. necator	Butyric acid	25 mM		5.42	5.605	5.482	5.462	5.518	5.604	5.587	5.52	5.52	5.616	5.68	5.592	5.831	5.475	5.53	5.635	5.703	5.927	5.701	5.607	5.969	5.739	5.824	6.263	5.895	5.889	5.915	6.148	6.103	6.058	6.049	6.166	6.123	6.073	5.921	6.204	6.122	6.081	6.184	6.388	6.342	6.449	6.415	6.069	6.069	6.395
C. necator	Butyric acid	50 mM		5.408	5.556	5.581	5.587	5.556	5.478	5.549	5.52	5.596	5.603	5.489	5.604	5.677	5.398	5.684	5.775	5.678	5.569	5.65	5.773	5.635	5.497	5.632	5.916	5.741	5.824	5.608	5.788	5.757	5.75	5.882	5.948	5.778	6.021	6.152	6.102	6.007	5.838	6.005	5.941	5.96	6.206	5.922	5.904	5.955	6.179
C. necator	Butyric acid	75 mM		5.752	5.79	5.73	5.875	5.795	5.755	5.903	5.71	5.786	5.794	5.871	6.036	5.728	5.974	6.042	5.775	6.036	5.85	5.957	5.966	6.02	5.841	6.12	5.98	6.062	5.966	6.158	6.173	6.091	5.968	6.113	6.038	6.379	6.342	6.087	6.038	6.148	6.132	6.171	6.145	6.291	6.194	6.036	6.336	6.412	6.128
C. necator	Butyric acid	100 mM		5.077	5.025	5.346	5.137	5.016	5.101	5.069	5.063	5.063	5.171	5.043	4.982	5.191	5.053	5.402	5.139	5.153	5.262	5.265	5.273	5.186	5.114	5.273	5.222	5.382	5.183	5.198	5.26	5.514	5.364	5.332	5.462	5.394	5.842	5.408	5.36	5.264	5.289	5.444	5.43	5.374	5.455	5.517	5.472	5.333	5.57
C. necator	Butyric acid	150 mM		4.905	4.914	5.023	4.862	4.865	5.064	4.917	4.936	4.746	5.006	4.967	5.007	4.974	4.81	4.98	4.91	4.885	5.071	4.843	4.901	4.865	4.961	4.952	5.144	4.958	5.093	4.955	5.003	5.129	5.119	5.179	5.117	5.036	5.097	5.049	4.976	5.098	5.072	5.062	5.136	5.272	5.123	5.099	5.041	5.117	5.151
C. necator	Butyric acid	225 mM		5.531	5.519	5.495	5.512	5.481	5.453	5.448	5.469	5.621	5.476	5.489	5.477	5.536	5.577	5.44	5.584	5.639	5.505	5.675	5.735	5.43	5.701	5.414	5.466	5.638	5.619	5.582	5.427	5.732	5.647	5.537	5.577	5.471	5.367	5.549	5.552	5.507	5.442	5.597	5.698	5.68	5.455	5.618	5.472	5.561	5.456
C. necator	Butyric acid	5 mM		5.138	5.309	5.507	5.162	5.405	5.214	5.461	5.52	5.355	5.349	5.375	5.287	5.383	5.577	5.645	5.801	5.358	5.531	5.47	5.555	5.699	5.446	5.491	5.788	5.818	5.837	6.197	5.569	5.95	5.531	5.78	5.795	5.829	5.816	6.087	6.371	5.956	5.787	6.388	6.107	6.164	6.066	5.973	6.653	6.209	6.205
C. necator	Butyric acid	10 mM		5.469	5.543	5.743	5.7	5.631	5.642	5.637	5.558	5.685	5.553	5.718	5.566	5.69	5.923	5.658	5.801	5.844	5.978	5.996	6.004	5.866	5.854	6.145	5.955	5.934	6.12	5.928	6.353	6.193	6.02	6.023	6.089	6.161	6.419	6.292	6	6.148	6.272	6.26	6.439	6.47	6.156	6.39	6.729	6.45	6.433
C. necator	Butyric acid	25 mM		5.347	5.691	5.395	5.387	5.443	5.403	5.473	5.431	5.634	5.387	5.553	5.681	5.677	5.577	5.863	5.661	5.652	5.824	5.701	5.62	5.763	5.879	5.799	5.788	5.882	5.837	6.069	5.89	6.027	5.917	6.113	5.782	5.969	6.124	6.049	6.102	6.161	6.03	5.954	6.056	6.113	6.13	6.188	6.31	6.145	6.382
C. necator	Butyric acid	50 mM		5.42	5.704	5.457	5.6	5.531	5.642	5.814	5.939	5.837	5.591	5.808	5.795	6.15	5.974	5.953	5.915	5.972	6.118	5.855	6.004	6.174	5.917	5.901	6.251	5.857	6.004	6.03	6.045	6.411	6.02	6.125	5.974	6.021	6.214	6.228	6.307	6.314	6.081	5.967	6.145	6.189	6.308	6.15	6.12	6.17	6.484
C. necator	Butyric acid	75 mM		5.31	5.481	5.532	5.45	5.367	5.416	5.397	5.368	5.393	5.235	5.349	5.808	5.409	5.462	5.684	5.47	5.396	5.646	5.547	5.62	5.866	5.688	5.722	5.736	5.677	5.773	5.749	5.672	5.616	5.647	5.78	5.846	5.701	5.623	5.895	5.884	5.943	5.787	5.865	5.711	5.909	5.824	5.871	6.044	5.675	5.811
C. necator	Butyric acid	100 mM		4.93	5.222	5.023	5.025	4.978	4.976	4.955	5.038	5.101	5.082	5.082	5.172	5.166	5.142	5.184	5.254	5.166	5.301	5.176	5.196	5.122	5.152	5.337	5.35	5.433	5.337	5.109	5.389	5.232	5.441	5.422	5.411	5.356	5.444	5.434	5.526	5.431	5.595	5.533	5.545	5.336	5.365	5.454	5.625	5.548	5.621
C. necator	Butyric acid	150 mM		5.519	5.914	6.077	5.925	6.386	5.78	5.979	5.799	6.751	6.086	6.202	5.706	5.677	6.115	5.927	6.284	6.765	5.901	6.175	6.53	5.84	6.07	6.107	6.083	6.011	6.415	6.338	6.058	6.232	6.534	6.061	6.255	6.212	6.176	6.075	6.051	6.673	6.017	6.617	5.979	6.368	6.092	5.985	6.272	6.107	6.547
C. necator	Butyric acid	225 mM		4.611	4.716	4.936	4.762	4.701	4.838	4.955	4.746	4.518	4.841	4.559	4.842	4.769	4.605	4.647	4.923	4.91	4.636	4.689	4.734	4.698	4.629	4.618	4.579	5.009	4.593	4.917	5.016	4.796	4.875	4.667	4.707	4.781	4.866	4.832	4.618	4.88	4.842	5.011	4.919	4.585	4.766	4.96	4.875	4.939	4.669
			TIME [h] ->	0.00529	0.17901	0.34603	0.51286	0.6793	0.84613	1.01287	1.17959	1.34599	1.51373	1.67961	1.84645	2.01304	2.17986	2.34739	2.51297	2.68074	2.84628	3.01299	3.18	3.34848	3.5133	3.68002	3.84635	4.01307	4.17995	4.34659	4.5134	4.68013	4.84669	5.01342	5.1802	5.3468	5.51361	5.6801	5.84716	6.01385	6.18041	6.34715	6.51404	6.68038	6.84733	7.01399	7.18088	7.34724	7.51391
C. necator	Valeric acid	5 mM		5.23	5.414	5.573	5.545	5.47	5.484	5.486	5.781	5.76	5.786	5.893	5.929	5.967	5.95	5.937	5.982	5.946	6.194	6.235	6.445	6.365	6.314	6.803	6.815	6.253	7.119	6.499	6.852	6.948	6.687	6.834	6.531	6.95	6.767	6.942	6.951	6.937	6.997	7.12	7.032	7.132	6.809	7.067	7.327	7.622	7.514
C. necator	Valeric acid	10 mM		5.535	5.518	5.304	5.712	5.393	5.626	5.461	5.587	5.605	5.696	5.686	5.645	5.722	5.692	5.563	5.803	5.856	6.168	5.861	6.11	5.966	6.404	6.158	6.286	6.304	6.113	6.318	6.684	6.457	6.403	6.524	6.595	6.344	6.573	6.632	6.615	6.422	6.7	6.643	6.826	6.706	6.706	6.836	6.98	6.825	7.052
C. necator	Valeric acid	25 mM		5.344	5.143	5.355	5.3	5.316	5.265	5.139	5.187	5.451	5.476	5.57	5.464	5.321	5.782	5.653	5.43	5.405	5.37	5.461	5.62	5.656	5.62	5.669	5.524	6.035	5.842	6.124	5.999	5.979	5.939	6.37	5.834	5.583	5.953	6.169	5.814	6.086	6.429	6.088	6.143	6.113	6.087	6.115	6.287	6.092	6.332
C. necator	Valeric acid	50 mM		4.759	4.561	4.585	4.67	4.646	4.853	4.546	4.658	4.51	4.699	4.691	4.87	4.559	4.608	4.649	4.763	4.749	4.61	5.229	4.808	4.703	4.938	4.806	4.918	4.831	4.914	5.065	4.797	5.127	5.089	4.951	5.227	5.029	4.998	5.113	4.793	4.823	4.996	4.992	5.319	5.12	4.952	5.008	4.927	5.141	5.446
C. necator	Valeric acid	75 mM		5.497	5.272	5.201	5.236	5.277	5.136	5.28	5.394	5.425	5.139	5.505	5.232	5.424	5.124	5.112	5.135	5.135	5.254	5.087	5.427	5.321	5.182	5.385	5.189	5.228	5.081	5.323	5.133	5.32	5.244	5.66	5.318	5.184	5.398	5.242	5.233	5.287	5.358	5.314	5.177	5.417	5.262	5.407	5.261	5.347	5.228
C. necator	Valeric acid	100 mM		4.975	4.975	4.854	4.85	4.955	4.969	4.933	5.045	5.296	4.893	4.924	4.883	5.011	4.866	4.868	4.891	5.071	4.958	5.074	4.86	5.025	5.092	5.076	4.814	4.933	4.939	4.819	4.978	5.088	5.076	4.913	5.176	4.977	4.804	5.074	5.155	5.003	5.048	5.069	5.139	5.081	5.03	5.136	5.043	5.282	4.855
C. necator	Valeric acid	150 mM		4.759	4.665	4.777	4.76	4.749	4.686	4.688	4.594	4.587	4.582	4.575	4.47	4.533	4.634	4.584	4.583	4.492	4.558	4.725	4.499	4.651	4.617	4.561	4.595	4.638	4.63	4.806	4.603	4.726	4.587	4.552	4.44	4.629	4.597	4.817	4.561	4.732	4.635	4.721	4.856	4.694	4.552	4.596	4.568	4.486	4.714
C. necator	Valeric acid	225 mM		6.299	6.745	7.23	7.024	7.414	7.351	6.967	7.407	7.126	6.563	6.126	6.058	6.316	6.815	6.825	5.944	5.895	6.297	5.926	5.917	5.875	5.761	5.025	5.821	6.996	5.881	5.039	5.56	6.095	7.885	5.609	5.163	5.248	8.045	6.259	5.465	5.48	5.28	5.779	5.744	6.745	6.409	6.565	6.005	5.591	5.883
C. necator	Valeric acid	5 mM		5.192	5.272	5.201	5.313	5.354	5.214	5.177	5.291	5.528	5.307	5.505	5.593	5.76	5.434	5.808	5.88	5.933	5.704	5.861	5.942	6.082	5.993	6.146	6.118	6.291	6.178	6.615	6.335	6.509	6.287	6.576	6.415	6.55	6.199	6.362	6.615	6.512	6.662	6.475	6.672	6.861	6.783	6.913	6.698	7.275	7.193
C. necator	Valeric acid	10 mM		5.001	5.078	5.188	5.262	5.2	5.123	5.306	5.2	5.232	5.23	5.26	5.632	5.45	5.537	5.55	5.469	5.624	5.627	6.093	5.813	5.721	6.186	5.901	5.912	5.907	6.307	6.318	6.245	6.302	6.158	6.382	6.195	6.473	6.418	6.156	6.253	6.241	6.494	6.385	6.195	6.345	6.371	6.617	6.48	6.555	6.551
C. necator	Valeric acid	25 mM		5.192	5.065	4.957	5.223	5.148	5.458	5.177	5.136	5.116	5.307	5.001	5.348	5.347	5.305	5.434	5.212	5.393	5.28	5.229	5.543	5.334	5.53	5.321	5.37	5.548	5.829	5.517	5.637	5.63	5.772	5.725	5.873	5.867	5.979	5.641	5.801	5.996	5.551	6.037	5.718	6.242	6.01	5.999	5.761	5.797	5.793
C. necator	Valeric acid	50 mM		4.912	5.195	4.995	5.004	5.136	5.098	5.164	4.968	5.18	5.126	5.195	5.322	5.05	5.292	5.1	5.289	5.277	5.164	5.396	5.272	5.592	5.195	5.282	5.421	5.382	5.778	5.297	5.43	5.463	5.373	5.351	5.705	5.596	5.747	5.718	5.711	5.558	5.577	5.972	5.512	5.571	5.532	5.832	5.774	5.514	5.549
C. necator	Valeric acid	75 mM		4.988	5.272	5.085	4.979	5.226	5.252	5.358	5.265	5.167	4.945	5.286	5.038	5.063	5.201	5.164	5.135	5.2	5.164	5.164	5.272	5.051	5.607	5.166	5.37	5.202	5.365	5.181	5.327	5.269	5.398	5.235	5.615	5.132	5.204	5.151	5.246	5.48	5.306	5.405	5.293	5.313	5.507	5.33	5.21	5.424	5.446
C. necator	Valeric acid	100 mM		5.281	5.311	5.175	5.275	5.29	5.175	5.087	5.123	5.219	5.217	5.26	5.232	5.205	5.227	5.293	5.135	5.187	5.177	5.306	5.246	5.218	5.453	5.153	5.163	5.215	5.133	5.194	5.133	5.191	5.501	5.222	5.085	5.351	5.23	5.293	5.504	5.3	5.332	5.302	5.216	5.223	5.326	5.381	5.235	5.385	5.382
C. necator	Valeric acid	150 mM		5.764	6.06	6.061	5.66	6.049	5.999	5.577	6.013	5.605	5.735	5.402	5.426	5.424	5.511	5.434	5.597	5.74	5.447	5.693	5.646	5.708	5.735	5.501	5.421	5.612	5.288	5.904	5.469	5.463	5.45	5.209	5.176	5.338	5.45	5.242	5.388	5.287	5.422	5.882	4.971	5.546	6.061	5.227	5.787	5.09	5.42
C. necator	Valeric acid	225 mM		6.439	7.508	6.37	6.78	6.577	6.385	6.594	6.233	6.726	6.459	6.707	6.536	6.367	6.002	6.233	6.008	5.895	6.052	5.771	5.672	6.03	5.787	6.493	6.144	5.766	5.365	5.853	5.805	5.579	6.236	5.635	5.795	5.803	5.811	6.117	5.814	5.725	5.977	5.83	6.053	5.958	5.803	5.664	5.761	6.414	6.114
C. necator	Valeric acid	5 mM		5.166	4.859	5.175	5.249	4.865	5.123	5.448	5.394	5.051	5.23	5.169	5.542	5.308	5.627	5.911	5.815	5.547	5.756	5.887	5.71	6.056	5.903	5.875	6.183	6.163	6.074	6.189	6.503	6.108	6.596	6.382	6.311	6.241	6.405	6.414	6.576	6.783	6.403	6.643	6.607	6.668	6.745	6.733	7.006	6.902	7.334
C. necator	Valeric acid	10 mM		5.077	5.35	5.06	5.184	5.56	5.188	5.074	5.291	5.154	5.553	5.35	5.555	5.515	5.408	5.64	5.687	5.676	5.923	5.771	5.568	5.863	6.623	6.996	7.022	5.933	6.139	6.047	6.167	6.444	6.274	6.086	6.144	6.357	6.263	6.323	6.37	6.473	6.468	6.656	6.491	7.106	6.551	6.952	6.762	6.915	6.769
C. necator	Valeric acid	25 mM		5.497	5.324	5.74	5.403	5.509	5.471	5.551	5.82	5.657	6.006	5.712	5.645	5.631	5.537	5.898	5.79	5.766	5.949	5.887	6.2	5.772	5.864	5.875	6.092	5.984	6.1	6.111	5.922	6.031	6.197	6.382	6.337	6.164	6.341	6.465	6.538	6.331	6.378	6.579	6.465	6.307	6.268	6.54	6.557	6.503	6.525
C. necator	Valeric acid	50 mM		4.568	4.574	4.726	4.837	4.878	4.596	4.623	4.529	4.523	4.751	4.743	5.025	4.585	4.711	5.048	4.583	4.62	5.048	5.125	5.22	4.729	4.758	4.703	4.737	4.677	4.785	4.832	4.784	4.739	5.05	4.977	4.879	4.732	4.739	5.074	4.832	4.603	4.957	4.876	4.92	5.017	4.823	5.021	4.825	4.974	5.253
C. necator	Valeric acid	75 mM		4.874	4.82	4.893	4.76	4.788	4.827	4.868	4.774	4.806	5.036	4.743	4.948	4.921	5.021	4.739	4.93	4.904	4.906	4.777	4.834	5.012	4.694	5.218	4.853	5.113	4.849	4.948	4.952	4.778	4.741	4.874	4.879	5.145	5.191	5.1	4.961	5.081	4.88	5.186	4.907	5.081	5.017	5.407	5.017	5.103	4.958
C. necator	Valeric acid	100 mM		5.472	5.182	5.291	5.403	5.29	5.548	5.242	5.252	5.335	5.126	5.35	5.309	5.179	5.201	5.164	5.276	5.328	5.885	5.177	5.375	5.309	5.568	5.45	5.305	5.651	5.546	5.258	5.366	5.243	5.914	5.583	5.55	5.48	5.385	5.37	5.31	5.351	5.306	5.443	5.718	5.339	5.404	5.677	5.53	5.809	5.536
C. necator	Valeric acid	150 mM		5.586	5.608	5.471	5.519	5.663	5.626	5.937	5.6	5.335	5.527	5.686	5.206	5.308	5.343	5.125	5.507	5.496	5.331	5.538	5.388	5.45	5.851	5.488	6.105	5.523	5.339	5.749	6.012	5.708	5.282	5.428	5.64	6.138	5.773	5.795	5.375	5.429	5.564	5.366	5.448	5.662	5.3	5.355	5.697	5.411	5.549
C. necator	Valeric acid	225 mM		4.517	4.561	4.533	4.606	4.801	4.531	4.482	4.413	4.304	4.453	4.213	4.121	4.017	4.079	3.979	3.915	3.861	3.927	3.821	3.815	3.801	3.961	3.865	3.846	3.882	4.101	3.889	4.06	3.977	3.968	3.907	4.04	3.881	4.016	3.838	4.083	3.933	3.95	3.934	3.941	4.011	3.946	4.004	4.055	4.164	4.084
			TIME [h] ->	0.00529	0.17901	0.34603	0.51286	0.6793	0.84613	1.01287	1.17959	1.34599	1.51373	1.67961	1.84645	2.01304	2.17986	2.34739	2.51297	2.68074	2.84628	3.01299	3.18	3.34848	3.5133	3.68002	3.84635	4.01307	4.17995	4.34659	4.5134	4.68013	4.84669	5.01342	5.1802	5.3468	5.51361	5.6801	5.84716	6.01385	6.18041	6.34715	6.51404	6.68038	6.84733	7.01399	7.18088	7.34724	7.51391
C. necator	Levulinic acid	5 mM		7.966	7.184	6.28	7.629	7.993	7.518	8.513	7.691	8.298	9.139	8.31	9.262	8.046	7.589	7.315	7.51	9.073	8.151	8.701	8.868	8.027	9.182	8.117	7.615	7.483	8.086	8.721	8.456	9.401	10.114	8.304	8.854	8.884	9.686	8.255	9.845	9.529	9.605	8.771	9.956	8.925	10.111	10.273	9.239	8.856	10.404
C. necator	Levulinic acid	10 mM		5.942	6.228	5.971	6.381	7.028	6.063	6.169	6.349	6.378	6.188	6.617	7.156	5.993	6.311	7.572	6.432	6.191	6.554	7.217	6.161	6.21	7.06	6.919	6.531	6.919	6.5	6.77	6.84	7.258	7.846	7.646	7.034	7.273	7.038	7.56	7.261	7.866	7.41	7.146	6.878	7.222	7.351	8.175	7.468	7.365	7.296
C. necator	Levulinic acid	25 mM		5.548	5.737	5.483	5.956	5.715	5.677	5.68	5.768	6.043	5.489	5.803	5.865	6.019	5.627	5.743	5.828	5.933	6.104	5.913	5.762	5.966	5.89	5.785	6.144	6.24	5.907	6.085	6.064	6.341	6.352	5.97	6.26	6.151	6.509	6.323	6.447	6.435	6.235	6.282	6.453	6.706	6.293	7.132	6.467	6.542	6.538
C. necator	Levulinic acid	50 mM		7.266	7.908	6.909	7.41	6.77	7.067	7.315	6.8	6.932	7.34	7.547	7.131	6.987	7.267	6.915	7.048	7.452	7.057	7.501	7.386	6.932	7.549	7.099	7.047	7.419	7.648	7.507	8.016	8.278	7.704	7.246	8.454	7.634	7.929	7.907	6.938	7.492	8.043	7.804	9.621	7.944	7.983	8.187	7.352	8.239	8.541
C. necator	Levulinic acid	75 mM		5.841	6.435	6.537	6.612	6.062	6.346	5.731	5.91	5.94	6.874	6.824	6.343	6.019	6.441	6.838	7.317	6.281	6.928	6.016	6.252	6.558	6.34	6.184	6.363	6.445	6.423	7.3	6.852	6.341	6.725	6.898	6.492	7.002	6.405	6.272	6.266	6.112	6.507	6.708	6.865	6.642	6.603	7.273	6.878	6.375	6.204
C. necator	Levulinic acid	100 mM		5.306	5.35	5.522	5.841	5.457	5.497	5.229	5.587	5.36	5.747	5.325	5.477	5.205	5.343	5.512	5.379	5.534	5.305	5.693	5.336	5.309	5.388	6.094	5.692	5.471	5.559	6.189	6.115	5.411	5.643	5.583	5.485	5.97	6.083	5.576	5.491	5.687	6.416	5.302	5.306	5.662	5.661	5.845	5.582	5.295	5.639
C. necator	Levulinic acid	150 mM		5.344	5.427	5.252	5.133	5.2	5.304	5.229	5.316	5.141	5.23	5.247	5.4	5.114	5.382	5.28	5.828	5.264	5.241	5.358	5.285	5.579	5.234	5.076	5.279	5.343	5.455	5.284	5.146	5.217	5.128	5.544	5.421	5.248	5.282	5.061	5.155	5.235	5.771	5.069	5.551	5.546	5.481	5.124	5.261	5.09	5.369
C. necator	Levulinic acid	225 mM		8.284	7.701	7.898	7.976	7.607	8.046	7.779	8.168	8.337	7.715	8.245	7.441	7.594	8.235	7.843	8.126	8.082	7.816	8.856	8.121	7.847	8.487	7.82	8.067	7.919	7.803	8.359	7.887	7.761	7.653	8.304	7.757	7.685	8.149	7.92	7.804	7.621	7.862	8.397	7.844	7.828	7.454	8.007	7.686	7.532	7.796
C. necator	Levulinic acid	5 mM		8.436	7.365	7.756	7.526	7.092	8.136	8.59	9.73	8.028	6.602	6.927	8.926	7.775	9.138	8.834	8.409	9.858	8.396	7.578	8.34	7.589	10.172	8.194	9.694	8.175	9.827	7.868	9.632	7.903	8.903	9.348	7.912	10.045	9.363	10.264	11.137	8.627	9.076	11.364	10.445	9.324	9.879	10.994	10.74	11.619	9.646
C. necator	Levulinic acid	10 mM		5.713	5.53	5.419	5.635	5.56	5.51	5.396	5.574	5.502	5.683	5.583	5.49	5.812	5.692	5.821	5.726	5.676	5.795	5.577	5.543	5.605	5.53	5.72	5.705	5.715	5.687	5.711	5.96	5.94	5.978	5.867	6.131	5.932	5.915	6.117	6.253	6.267	6.132	6.243	6.556	6.203	6.268	6.437	6.48	6.645	6.576
C. necator	Levulinic acid	25 mM		6.133	5.828	6.511	6.702	7.118	6.243	7.882	6.568	6.275	6.446	6.552	6.11	6.794	6.311	6.014	5.995	6.384	6.271	6.92	6.522	6.378	6.327	7.202	7.861	7.201	7.416	7.067	6.542	7.464	8.207	7.324	7.538	6.95	6.896	7.521	7.287	8.317	7.255	7.972	7.122	7.699	7.415	8.02	7.814	7.969	6.974
C. necator	Levulinic acid	50 mM		5.395	5.66	5.779	5.686	5.985	5.317	5.499	5.768	5.657	5.786	6.048	5.593	5.864	5.873	5.602	5.494	5.779	6.207	5.564	6.033	5.94	5.787	5.411	5.705	5.856	5.804	6.77	5.883	6.328	6.146	6.253	5.95	6.318	5.798	6.71	6.047	6.086	6.507	6.321	5.963	6.049	6.087	6.604	6.506	6.761	6.576
C. necator	Levulinic acid	75 mM		5.612	5.66	5.599	5.648	5.65	5.574	5.332	5.768	5.579	5.579	5.57	5.568	5.515	5.653	5.576	5.803	5.65	5.576	5.629	5.581	5.76	5.735	5.682	5.77	6.022	5.546	5.672	5.805	5.798	5.45	5.557	5.718	5.558	5.863	5.679	6.021	5.828	5.9	5.663	5.744	6.307	6.1	5.703	5.774	6.079	5.767
C. necator	Levulinic acid	100 mM		5.917	6.099	6.382	7.088	6.075	6.218	6.955	6.31	6.778	6.252	6.32	6.549	5.915	6.157	6.297	6.175	6.667	6.297	7.436	6.832	5.94	6.841	6.055	6.415	5.984	7.106	6.486	6.529	5.992	6.236	6.266	5.821	6.293	6.405	6.143	7.041	6.396	6.093	6.205	6.581	6.448	6.061	6.038	6.198	6.311	6.037
C. necator	Levulinic acid	150 mM		5.472	5.582	5.419	5.648	5.483	5.535	5.795	6.194	5.811	5.566	5.622	5.852	6.031	5.498	5.795	5.366	5.907	5.498	5.513	6.393	5.76	5.478	5.669	5.783	5.74	5.816	5.504	5.404	5.785	5.798	5.712	5.705	5.906	5.85	5.538	5.607	5.545	5.577	6.011	5.603	5.868	5.803	6.076	5.569	5.758	5.446
C. necator	Levulinic acid	225 mM		5.408	5.298	5.522	5.21	5.406	5.432	5.448	5.587	5.348	5.372	5.286	5.387	5.528	5.447	5.447	5.251	5.74	5.408	5.564	5.452	5.205	5.208	5.282	5.499	5.292	5.546	5.53	5.288	5.256	5.308	5.544	5.382	5.287	5.463	5.1	5.336	5.493	5.667	5.224	5.551	5.172	5.352	5.381	5.466	5.231	5.253
C. necator	Levulinic acid	5 mM		7.113	7.004	6.832	7.963	8.276	8.355	6.349	8.271	7.332	8.582	7.573	7.518	7.904	7.783	8.023	7.471	7.915	9.864	8.43	8.482	8.878	7.729	9.869	8.416	9.123	8.447	8.837	9.063	10.383	8.065	10.173	9.68	10.225	10.447	9.105	10.207	11.025	9.411	9.662	9.286	11.349	8.963	9.204	10.265	8.611	9.518
C. necator	Levulinic acid	10 mM		6.413	6.629	6.806	6.574	6.925	6.643	7.483	7.562	6.533	6.68	6.85	6.691	6.458	7.241	7.521	7.741	7.941	6.709	7.139	7.592	7.022	6.97	7.382	7.125	7.983	7.828	7.765	7.977	7.245	7.331	8.626	8.235	7.93	8.368	7.817	8.669	8.15	7.475	7.649	8.127	8.615	8.666	7.557	8.007	8.688	7.835
C. necator	Levulinic acid	25 mM		5.612	5.595	5.599	5.712	5.818	5.857	5.68	5.833	6.546	5.812	6.32	5.632	5.709	5.769	6.194	5.661	5.856	5.614	5.874	5.968	6.107	6.096	5.939	6.157	6.01	6.061	6.344	6.167	6.483	6.055	6.344	6.492	6.293	6.315	6.465	6.202	6.654	6.558	6.372	6.543	6.616	6.835	6.823	6.416	6.529	6.718
C. necator	Levulinic acid	50 mM		5.955	5.854	5.727	6.046	5.547	5.497	5.911	5.794	5.67	5.98	5.544	5.684	5.76	5.576	5.769	6.046	5.804	6.271	5.822	6.161	5.811	5.877	6.171	5.783	5.676	5.933	6.189	5.766	5.902	5.811	6.486	6.066	5.88	5.798	5.976	5.801	6.022	5.964	6.346	6.388	6.139	6.306	6.231	6.172	5.938	6.602
C. necator	Levulinic acid	75 mM		6.159	6.655	6.729	7.011	6.294	6.578	6.259	6.271	6.649	6.964	6.307	6.756	6.161	7.189	6.568	7.009	7.13	6.606	7.178	7.45	6.88	6.841	7.524	7.047	6.189	7.003	6.563	7.641	8.265	7.679	6.821	6.763	8.149	7.4	6.684	6.951	7.415	7.346	7.701	8.075	6.99	7.519	7.055	7.378	7.21	7.565
C. necator	Levulinic acid	100 mM		5.548	5.815	5.779	6.445	6.14	6.128	5.86	6.504	5.927	5.709	6.229	5.671	6.303	5.911	6.246	5.726	7.091	6.593	6.184	5.865	6.674	5.928	5.965	5.937	6.291	6.642	5.853	6.581	6.715	6.751	6.073	5.795	6.035	6.612	6.426	6.344	5.867	6.442	6.643	7.084	6.461	6.255	6.179	6.198	7.776	6.499
C. necator	Levulinic acid	150 mM		5.217	5.492	5.329	5.712	5.509	5.381	5.28	5.484	5.309	5.372	5.609	5.568	5.657	5.834	5.37	5.417	5.676	5.331	5.629	5.478	5.283	5.504	5.656	5.46	5.548	5.752	5.762	5.663	5.527	6.004	5.622	5.55	6.06	5.669	5.435	5.504	5.867	5.629	5.753	5.693	5.597	5.649	5.484	5.672	5.424	5.433
C. necator	Levulinic acid	225 mM		5.23	5.207	4.97	5.184	5.38	5.6	5.435	5.329	5.67	5.256	5.622	5.516	5.399	5.602	5.331	5.726	5.29	5.498	5.655	4.988	5.154	5.182	5.746	5.473	5.241	5.404	5.207	5.753	5.579	5.592	5.364	5.034	5.235	5.282	5.113	5.375	5.274	5.5	5.366	5.384	4.862	5.339	5.021	5.415	5.154	5.574
[truncated: 1,529 more columns]

## Sheet: P. putida KT2440
Appendix 1	P. putida
			TIME [h] ->	0.01858	0.1792	0.34582	0.51269	0.67926	0.84616	1.01275	1.17911	1.34612	1.51267	1.67976	1.84643	2.01274	2.17952	2.34629	2.51329	2.67978	2.84654	3.01309	3.17968	3.34678	3.51332	3.67976	3.84671	4.01335	4.18018	4.34662	4.51357	4.68024	4.84682	5.0135	5.18008	5.34681	5.51378	5.68061	5.84708	6.01349	6.18052	6.34707	6.51388	6.68036	6.84714	7.01398	7.18048	7.34751	7.51419
P. putida	Formic acid	5 mM		4.93	4.822	5.035	4.826	5.274	4.806	4.819	4.638	4.779	4.92	4.715	4.83	4.657	4.728	4.541	4.809	4.99	4.645	4.657	4.898	4.733	4.724	4.886	5	4.9	4.995	4.557	4.703	5.033	4.871	4.726	4.633	5.063	4.876	4.875	4.988	4.744	4.809	4.81	4.902	4.902	4.745	4.647	4.713	4.793	4.758
P. putida	Formic acid	10 mM		4.941	4.881	4.987	5.044	5.262	4.953	4.856	4.949	5.004	4.745	5.103	4.855	4.909	4.703	4.971	4.758	5.041	4.772	4.911	4.974	4.784	4.775	4.95	4.835	4.683	5.084	5.04	4.893	4.931	4.96	4.827	4.973	4.95	5.191	4.963	4.85	4.882	4.909	4.972	4.965	4.989	5.006	4.884	5.024	5.091	5.119
P. putida	Formic acid	25 mM		4.895	5.149	5.107	4.959	5.31	5.076	5.202	5.073	5.179	5.008	5.053	4.993	4.934	4.918	4.819	5.113	4.927	5.052	4.962	4.885	5.001	4.876	5.115	5	4.849	4.969	4.926	4.855	4.957	5.086	5.015	4.897	5.076	4.939	4.887	4.875	5.07	4.859	4.972	4.852	5.164	5.006	4.971	5.037	5.004	4.969
P. putida	Formic acid	50 mM		5.174	5.067	5.274	5.225	5.091	5.039	5.066	5.16	5.192	5.033	5.066	5.056	4.909	5.007	5.249	4.986	5.092	5.014	4.924	4.885	4.924	4.838	4.683	4.949	4.938	5.223	4.888	4.918	5.045	4.884	4.952	4.859	4.962	4.825	4.799	4.837	4.957	4.934	4.785	4.84	4.839	4.844	5.033	5.024	4.892	4.907
P. putida	Formic acid	75 mM		4.848	4.997	4.964	4.911	4.981	4.928	4.88	4.837	4.779	4.883	4.827	4.742	4.594	4.728	4.819	4.682	4.736	4.747	4.594	4.63	5.103	4.825	4.606	5.076	4.607	4.589	4.735	4.677	4.552	4.656	4.525	4.796	4.698	4.737	4.799	4.536	4.719	4.708	4.672	4.553	4.602	4.943	4.759	4.813	4.793	4.508
P. putida	Formic acid	100 mM		4.988	5.044	5.095	5.128	5.152	5.076	5.004	5.11	4.966	5.033	4.903	4.817	4.896	4.855	4.793	4.859	4.813	4.976	5.013	4.898	4.886	4.927	4.848	4.861	4.785	4.767	4.837	4.855	4.881	4.922	5.028	4.834	4.773	5.002	4.749	4.8	4.945	5.147	4.91	4.753	4.69	4.869	4.884	4.775	4.905	4.67
P. putida	Formic acid	150 mM		5.162	5.301	5.286	5.298	5.432	5.42	5.251	5.148	5.492	5.096	5.103	5.107	5.022	5.146	5.173	5.126	4.889	5.065	5.165	5.127	5.128	4.966	4.937	5.102	5.103	5.16	4.951	4.982	4.982	4.884	4.902	4.91	4.95	4.788	5.302	4.937	5.032	4.921	4.985	5.102	5.014	5.043	4.996	5.024	5.054	5.007
P. putida	Formic acid	225 mM		5.267	5.289	5.369	5.261	5.128	5.088	5.165	5.036	5.142	5.046	5.116	4.931	5.009	4.969	4.869	4.91	5.079	4.963	4.924	4.898	5.013	4.966	4.963	4.873	4.925	4.944	4.748	4.842	4.868	4.833	4.902	4.809	5.076	4.914	4.937	4.85	4.757	4.846	4.822	4.965	4.889	5.229	4.959	4.788	4.93	4.957
P. putida	Formic acid	5 mM		5.023	5.126	5.083	5.382	5.006	5.26	5.263	5.409	5.041	5.196	5.379	5.17	5.11	5.133	5.059	5.215	5.092	5.065	5.076	4.923	5.179	5.093	5.103	5.432	5.269	5.172	5.256	5.286	5.285	5.061	5.216	5.048	5.315	5.506	5.528	5.088	5.182	5.335	5.085	4.99	5.139	5.105	5.208	5.223	5.154	5.206
P. putida	Formic acid	10 mM		4.941	5.324	5.154	5.068	5.347	5.113	5.177	5.322	5.054	5.058	4.94	4.993	5.45	5.108	5.122	5.1	5.308	4.874	5.165	5.012	5.09	5.004	5.039	4.924	5.154	5.058	5.281	5.248	5.412	5.15	5.166	4.998	5.164	5.128	4.95	5.151	5.233	5.234	5.348	5.089	5.164	5.478	5.208	5.149	5.179	5.144
P. putida	Formic acid	25 mM		4.72	4.834	4.856	5.092	4.945	4.855	4.992	4.961	4.841	5.046	4.777	4.868	4.846	4.867	5.135	4.847	4.673	4.581	4.809	4.834	4.771	4.813	4.708	4.708	4.747	4.792	4.735	4.728	4.716	4.656	4.764	4.708	5.013	4.951	4.925	5.025	4.744	4.784	4.96	4.803	4.765	4.919	4.896	4.788	4.917	4.758
P. putida	Formic acid	50 mM		4.72	4.927	4.868	5.128	4.896	5.051	4.942	4.762	4.966	4.795	4.815	4.83	4.732	4.994	5.135	4.58	5.143	4.836	4.974	4.821	4.886	4.927	4.695	4.861	4.773	4.83	4.697	4.715	4.716	5.124	4.713	4.696	4.685	4.762	4.787	4.912	4.832	4.871	4.972	4.753	4.889	4.931	4.847	4.775	4.842	4.982
P. putida	Formic acid	75 mM		4.79	5.208	5.19	5.225	5.201	5.064	4.806	4.936	4.891	5.021	4.903	4.88	5.047	4.779	4.945	4.936	5.003	4.772	4.759	4.923	4.924	4.94	4.835	4.962	4.938	4.653	4.786	4.779	4.805	5.188	4.776	4.784	4.862	4.788	5.051	5	4.782	4.859	4.935	4.877	4.852	4.993	4.896	4.825	4.905	4.832
P. putida	Formic acid	100 mM		5.872	5.803	5.906	5.89	5.797	5.752	5.758	5.645	5.729	5.834	5.705	5.572	5.613	5.538	5.439	5.621	5.625	5.51	5.571	5.561	5.588	5.819	5.484	5.495	5.651	5.515	5.535	5.489	5.513	5.555	5.48	5.527	5.378	5.493	5.704	5.489	5.395	5.635	5.498	5.539	5.5	5.44	5.731	5.41	5.515	5.418
P. putida	Formic acid	150 mM		5.337	5.254	5.56	5.286	5.347	5.211	5.14	5.073	5.129	5.133	5.078	4.968	4.971	5.082	4.983	4.999	5.016	5.027	5.101	4.974	5.026	4.966	4.988	4.899	4.951	4.893	5.154	4.994	5.134	4.96	4.801	4.91	5.101	5.103	5.051	4.95	5.045	4.946	5.085	5.052	5.126	5.03	5.146	5.074	4.855	5.044
P. putida	Formic acid	225 mM		5.22	5.359	5.489	5.298	5.408	5.776	4.992	5.16	4.991	5.133	5.028	5.144	4.997	5.07	4.945	4.999	5.143	4.912	5.063	4.949	5.192	5.016	4.912	4.835	5.002	5.261	5.04	5.032	5.108	5.048	4.915	5.098	5	4.964	5.088	4.925	4.769	4.871	4.935	4.902	4.902	4.993	5.133	5.261	4.892	5.032
P. putida	Formic acid	5 mM		5.104	5.114	5.775	5.201	5.164	5.555	5.004	5.073	5.167	4.958	5.316	5.258	5.185	5.285	5.046	5.38	5.028	5.434	5.127	5.267	5.192	5.322	5.37	4.975	5.32	5.084	5.091	5.235	5.323	5.01	5.04	5.086	5.479	5.229	5.339	5.238	5.245	5.447	5.135	5.638	5.176	5.44	5.494	5.372	5.676	5.256
P. putida	Formic acid	10 mM		4.686	4.635	4.844	4.802	4.713	5.064	4.979	4.8	4.841	4.695	4.953	4.792	4.581	4.842	4.705	4.542	5.079	4.454	4.86	4.757	4.86	4.711	4.594	4.683	4.594	4.855	4.697	4.779	5.096	4.593	4.952	4.935	4.824	4.649	4.674	4.975	4.694	4.758	5.11	4.615	5.002	4.894	4.635	5.024	4.942	5.094
P. putida	Formic acid	25 mM		4.965	4.869	4.999	5.128	5.274	5.002	4.93	4.974	4.916	4.933	4.865	4.943	4.997	4.804	5.084	4.923	4.762	5.078	5	5.063	5.23	5.131	5.357	4.937	4.874	5.16	4.786	4.982	4.906	4.922	4.877	4.884	5.202	4.951	4.975	4.925	5.107	4.896	4.897	4.902	4.839	5.068	5.046	5.037	4.93	4.944
P. putida	Formic acid	50 mM		5.023	5.044	5.274	5.431	5.03	5.174	5.338	5.583	5.254	5.133	5.028	5.107	5.248	5.272	5.287	4.986	5.067	5.116	5.051	4.846	5.09	5.08	4.975	4.924	4.862	4.868	4.849	4.88	5.007	4.897	5.241	5.086	5.088	4.838	4.975	4.988	5.483	5.059	4.985	4.927	5.251	4.943	5.009	5.124	5.029	5.144
P. putida	Formic acid	75 mM		4.976	5.219	5.131	5.201	5.335	5.199	5.078	5.048	5.104	5.083	5.016	5.094	5.185	5.209	4.933	4.809	4.876	5.129	4.848	4.821	4.962	5.271	4.886	4.911	4.925	4.893	4.951	4.944	5.033	4.859	5.178	4.872	4.962	5.014	5.063	4.975	4.907	5.122	4.91	4.99	4.814	4.894	4.946	5.547	5.017	4.919
P. putida	Formic acid	100 mM		4.895	5.114	5.536	4.959	4.835	4.941	4.942	4.936	4.766	4.858	4.815	4.717	4.997	4.766	4.844	4.758	4.876	4.849	4.822	4.604	4.95	4.8	4.848	4.619	4.671	4.957	4.494	4.576	4.843	4.682	4.613	4.746	4.584	4.725	4.674	4.637	5.408	4.971	4.759	4.778	4.715	4.683	4.672	4.838	4.668	4.633
P. putida	Formic acid	150 mM		5.255	5.523	5.357	5.467	5.286	4.99	5.053	5.123	4.979	4.983	5.003	4.843	4.909	5.032	4.933	4.885	4.825	4.963	4.848	5.114	5.013	5.08	4.937	4.784	4.836	4.906	4.849	5.083	4.805	4.947	4.814	4.922	4.811	4.926	4.9	4.963	4.882	4.846	4.885	4.902	4.927	4.956	4.921	5.049	4.992	4.87
P. putida	Formic acid	225 mM		4.616	4.892	4.808	4.608	4.835	4.818	4.547	4.538	4.541	4.42	4.451	4.478	4.342	4.855	4.553	4.339	4.368	4.454	4.365	4.4	4.261	4.278	4.377	4.607	4.327	4.5	4.38	4.297	4.35	4.39	4.374	4.469	4.471	4.334	4.36	4.286	4.381	4.358	4.446	4.229	4.49	4.447	4.386	4.353	4.519	4.434
			TIME [h] ->	0.01858	0.1792	0.34582	0.51269	0.67926	0.84616	1.01275	1.17911	1.34612	1.51267	1.67976	1.84643	2.01274	2.17952	2.34629	2.51329	2.67978	2.84654	3.01309	3.17968	3.34678	3.51332	3.67976	3.84671	4.01335	4.18018	4.34662	4.51357	4.68024	4.84682	5.0135	5.18008	5.34681	5.51378	5.68061	5.84708	6.01349	6.18052	6.34707	6.51388	6.68036	6.84714	7.01398	7.18048	7.34751	7.51419
P. putida	Acetic acid	5mM		4.985	5.118	5.186	5.149	5.21	5.149	5.228	5.051	5.314	5.149	5.202	5.215	5.159	5.23	5.154	5.265	5.229	5.177	5.368	5.285	5.459	5.558	5.398	5.328	5.27	5.501	5.532	5.533	5.413	5.521	5.721	5.275	5.465	5.561	5.455	5.579	5.595	5.658	5.489	5.635	5.681	5.562	5.621	5.594	5.48	5.591
P. putida	Acetic acid	10 mM		4.907	5.196	5.178	5.346	5.286	5.236	5.09	5.185	5.254	5.021	4.953	5.081	5.047	5.272	5.11	5.265	5.232	5.141	5.216	5.153	5.243	5.246	5.192	5.254	5.091	5.312	5.294	5.222	5.311	5.2	5.417	5.451	5.315	5.506	5.515	5.514	5.596	5.635	5.473	5.451	5.675	5.689	5.918	5.696	5.813	5.916
P. putida	Acetic acid	17.5 mM		4.677	4.76	4.786	4.67	4.826	4.712	4.938	4.698	4.857	4.756	4.884	4.768	4.712	4.975	4.694	4.842	5.05	4.997	4.946	5.054	5.089	4.867	5.078	5.111	5.295	5.169	5.099	5.252	5.503	5.124	5.489	5.314	5.542	5.446	5.557	5.567	5.556	5.543	5.477	5.699	5.591	5.69	5.595	5.85	5.826	5.884
P. putida	Acetic acid	25 mM		4.36	4.6	4.57	4.766	4.531	4.646	4.559	4.489	4.566	4.457	4.351	4.541	4.443	4.438	4.541	4.453	4.343	4.531	4.492	4.579	4.643	4.507	4.454	4.492	4.429	4.513	4.634	4.589	4.565	4.77	4.575	4.721	4.66	4.75	4.887	4.8	4.732	4.896	4.947	4.89	5.114	4.906	5.083	5.099	5.141	5.256
P. putida	Acetic acid	50 mM		4.627	4.694	4.701	4.657	4.592	4.744	4.794	4.65	4.441	4.582	4.464	4.578	4.468	4.69	4.528	4.479	4.508	4.327	4.467	4.528	4.567	4.596	4.657	4.581	4.518	4.602	4.557	4.576	4.691	4.466	4.6	4.708	4.685	4.674	4.598	4.724	4.719	4.683	4.722	4.628	4.74	4.819	4.722	4.85	4.892	4.87
P. putida	Acetic acid	75 mM		4.558	4.542	4.713	4.717	4.689	4.621	4.423	4.551	4.616	4.52	4.414	4.327	4.795	4.45	4.49	4.276	4.267	4.251	4.365	4.489	4.286	4.342	4.339	4.378	4.34	4.323	4.342	4.297	4.312	4.53	4.588	4.595	4.496	4.498	4.485	4.348	4.569	4.546	4.522	4.466	4.39	4.484	4.784	4.489	4.581	4.359
P. putida	Acetic acid	100 mM		4.5	4.822	4.796	4.729	4.64	4.621	4.485	4.874	4.403	4.57	4.514	4.49	4.468	4.45	4.427	4.365	4.33	4.441	4.391	4.311	4.388	5.386	4.441	4.505	4.454	4.703	4.431	4.652	4.426	4.277	4.286	4.268	4.622	4.573	4.385	4.574	4.569	4.333	4.371	4.491	4.515	4.496	4.548	4.34	4.519	4.608
P. putida	Acetic acid	150 mM		4.965	5.056	4.94	5.116	5.103	4.965	4.769	4.824	4.691	4.758	4.802	4.78	4.795	4.817	4.718	4.885	4.698	4.734	4.657	4.744	4.618	4.8	4.937	4.759	4.734	4.627	4.786	4.614	4.78	4.656	4.751	4.582	4.584	4.662	4.573	4.699	4.669	4.721	4.609	4.715	4.752	4.72	4.535	4.726	4.693	4.67
P. putida	Acetic acid	225 mM		4.86	4.916	4.94	5.068	4.884	4.83	4.955	4.936	4.741	4.783	4.664	4.641	4.657	4.728	4.578	4.58	4.495	4.594	4.581	4.579	4.541	4.571	4.568	4.683	4.569	4.488	4.431	4.513	4.577	4.58	4.512	4.582	4.647	4.586	4.51	4.474	4.557	4.583	4.622	4.403	4.577	4.583	4.597	4.527	4.506	4.496
P. putida	Acetic acid	300 mM		4.651	4.729	4.761	4.741	4.677	4.695	4.621	4.588	4.453	4.607	4.527	4.415	4.481	4.425	4.465	4.327	4.355	4.34	4.353	4.413	4.465	4.507	4.454	4.442	4.365	4.323	4.392	4.487	4.299	4.428	4.336	4.419	4.295	4.485	4.334	4.486	4.419	4.496	4.622	4.378	4.415	4.298	4.535	4.402	4.394	4.533
P. putida	Acetic acid	5mM		4.867	4.832	5.077	5.235	4.987	5.087	5.127	5.115	5.022	5.022	5.049	5.036	5.21	5.077	5.167	5.137	5.255	5.228	5.227	5.259	5.242	5.174	5.206	5.392	5.385	5.194	5.239	5.392	5.259	5.393	5.489	5.519	5.439	5.6	5.378	5.309	5.556	5.389	5.413	5.468	5.346	5.51	5.506	5.466	5.506	5.553
P. putida	Acetic acid	10 mM		4.418	4.507	4.427	4.524	4.689	4.621	4.46	4.489	4.541	4.47	4.589	4.503	4.606	4.589	4.654	4.491	4.394	4.581	4.568	4.846	4.529	4.787	4.594	4.67	4.798	4.703	4.672	4.779	4.843	4.833	4.839	4.884	4.95	5.128	5.013	5.276	5.032	5.021	5.073	5.252	5.251	5.291	5.432	5.472	5.427	5.629
P. putida	Acetic acid	17.5 mM		4.701	4.724	5.029	4.891	4.677	4.899	4.8	4.786	4.807	4.883	4.846	4.819	4.904	4.861	5.103	5.06	5.012	4.984	4.894	4.977	5.114	5.2	5.206	5.162	5.129	5.284	5.43	5.188	5.272	5.355	5.425	5.314	5.426	5.42	5.57	5.605	5.556	5.581	5.425	5.596	5.603	5.716	5.583	5.735	5.775	5.706
P. putida	Acetic acid	25 mM		4.813	4.869	4.761	4.947	4.689	4.72	4.819	4.713	4.941	4.682	4.79	4.729	4.808	4.792	4.819	4.733	4.876	4.785	4.632	4.757	4.899	4.749	4.861	4.746	4.925	4.729	4.875	4.741	4.969	5.048	5.003	5.023	5.126	5.317	5.164	5.163	5.182	5.197	5.148	5.177	5.201	5.142	5.332	5.36	5.577	5.467
P. putida	Acetic acid	50 mM		4.709	4.612	4.749	4.705	4.774	4.621	4.633	4.663	4.591	4.795	4.564	4.515	4.531	4.653	4.718	4.618	4.597	4.645	4.67	4.617	4.643	4.634	4.606	4.594	4.683	4.754	4.735	4.589	4.678	4.745	4.713	4.721	4.723	4.8	4.849	4.837	4.807	4.733	4.747	4.79	4.877	4.906	4.809	4.9	5.004	4.957
P. putida	Acetic acid	75 mM		4.976	4.635	4.796	4.729	4.665	4.781	4.757	4.65	4.629	4.557	4.865	4.453	4.644	4.564	4.541	4.555	4.647	4.696	4.416	4.566	4.618	4.775	4.454	4.48	4.594	4.538	4.697	4.639	4.426	4.631	4.651	4.62	4.647	4.586	4.774	4.687	4.682	4.721	4.559	4.578	4.702	4.521	4.51	4.651	4.656	4.633
P. putida	Acetic acid	100 mM		4.569	4.717	4.725	5.007	4.653	4.633	4.757	4.75	4.579	4.682	4.752	4.666	4.707	4.501	4.591	4.453	4.584	4.518	4.619	4.604	4.529	4.469	4.492	4.505	4.722	4.602	4.519	4.5	4.729	4.568	4.663	4.482	4.383	4.548	4.623	4.549	4.682	4.558	4.722	4.503	4.64	4.707	4.523	4.651	4.793	4.733
P. putida	Acetic acid	150 mM		4.732	4.857	4.832	4.838	4.653	4.744	4.769	4.576	4.766	4.57	4.652	4.44	4.732	4.551	4.515	4.682	4.482	4.454	4.48	4.566	4.554	4.558	4.594	4.543	4.543	4.741	4.481	4.563	4.489	4.517	4.424	4.532	4.433	4.447	4.636	4.587	4.544	4.508	4.572	4.466	4.49	4.571	4.548	4.577	4.593	4.546
P. putida	Acetic acid	225 mM		4.883	5.021	4.987	4.947	4.957	4.879	4.93	4.737	4.954	4.808	4.878	4.729	4.758	4.69	4.743	4.631	4.635	4.747	4.53	4.591	4.592	4.711	4.683	4.696	4.645	4.564	4.634	4.538	4.615	4.694	4.613	4.633	4.673	4.599	4.623	4.699	4.644	4.696	4.609	4.628	4.715	4.695	4.71	4.664	4.78	4.608
P. putida	Acetic acid	300 mM		4.593	4.74	4.808	4.753	4.713	4.67	4.633	4.563	4.428	4.557	4.602	4.578	4.556	4.412	4.389	4.53	4.533	4.645	4.454	4.477	4.516	4.38	4.505	4.454	4.582	4.424	4.431	4.424	4.514	4.289	4.412	4.419	4.433	4.397	4.41	4.348	4.406	4.395	4.534	4.353	4.615	4.434	4.473	4.253	4.32	4.571
P. putida	Acetic acid	5mM		4.677	4.712	4.786	4.719	4.665	4.724	4.8	4.71	4.857	4.858	4.731	4.806	4.968	4.657	4.63	4.74	4.871	4.881	4.997	4.874	4.936	4.944	5.129	5.009	5.219	4.901	4.933	4.945	4.991	4.983	5.219	5.07	5.106	5.035	5.095	5.104	5.313	5.223	5.105	5.07	5.115	5.292	5.224	5.453	5.224	5.324
P. putida	Acetic acid	10 mM		4.465	4.612	4.88	4.536	4.701	4.621	4.522	4.377	4.791	4.582	4.489	4.465	4.556	4.488	4.49	4.517	4.622	4.607	4.543	4.604	4.58	4.596	4.606	4.696	4.569	4.893	4.735	4.728	4.931	4.669	4.713	4.733	4.937	5.014	4.988	4.887	4.882	5.159	4.835	5.351	4.989	5.155	5.295	5.261	5.34	5.169
P. putida	Acetic acid	17.5 mM		5.199	5.333	5.307	5.346	5.235	5.412	5.48	5.253	5.301	5.213	5.316	5.317	5.287	5.332	5.32	5.508	5.357	5.382	5.266	5.554	5.522	5.545	5.398	5.571	5.5	5.424	5.685	5.571	5.579	5.585	5.708	5.686	5.683	5.831	5.84	5.811	5.916	5.85	5.618	5.725	5.809	5.831	5.967	6.042	5.993	6.139
P. putida	Acetic acid	25 mM		4.813	4.857	5.059	4.899	4.86	4.978	4.794	4.936	5.029	4.795	4.69	4.993	4.72	4.88	4.869	4.745	4.889	4.836	4.924	4.987	4.95	4.813	4.975	5	4.976	5.248	4.9	5.058	4.944	5.048	4.99	5.237	5	4.926	5.189	5.213	5.508	5.147	5.148	5.326	5.351	5.328	5.395	5.584	5.652	5.692
P. putida	Acetic acid	50 mM		4.534	4.659	4.558	4.645	4.555	4.695	4.757	4.576	4.741	4.62	4.589	4.591	4.669	4.513	4.756	4.53	4.686	4.658	4.505	4.566	4.516	4.596	4.657	4.645	4.582	4.576	4.646	4.627	4.666	4.53	4.6	4.733	4.698	4.699	4.837	4.649	4.682	4.784	5.223	4.84	4.827	4.956	4.896	4.85	4.78	4.919
P. putida	Acetic acid	75 mM		4.779	4.822	4.964	5.128	4.933	4.793	4.819	4.837	4.804	4.77	4.94	5.132	4.632	4.728	4.718	4.656	4.8	4.62	4.708	4.936	4.975	4.915	4.912	4.835	4.862	4.653	4.811	4.665	4.641	4.96	4.701	4.696	4.937	4.712	4.686	4.95	4.782	4.633	4.847	4.915	4.814	4.707	4.859	4.813	4.992	4.857
P. putida	Acetic acid	100 mM		5.023	5.126	4.952	5.346	5.054	4.916	5.226	5.036	5.004	4.995	4.978	4.931	4.934	4.88	4.718	5.037	4.736	4.874	4.695	4.859	5.026	4.749	4.937	4.873	4.683	4.817	4.773	4.728	4.78	4.922	4.977	4.884	4.937	4.788	4.812	4.912	4.907	4.834	4.96	4.715	4.789	4.956	4.884	4.962	5.066	5.144
P. putida	Acetic acid	150 mM		4.569	4.811	4.785	4.911	5.042	4.547	4.72	4.464	4.729	4.72	4.627	4.453	4.556	4.324	4.363	4.542	4.584	4.429	4.454	4.566	4.337	4.456	4.505	4.48	4.493	4.589	4.392	4.475	4.464	4.403	4.449	4.356	4.446	4.485	4.473	4.562	4.682	4.496	4.597	4.403	4.478	4.484	4.498	4.465	4.569	4.471
P. putida	Acetic acid	225 mM		5.023	5.126	5.095	5.322	5.103	4.953	5.041	4.936	4.904	4.87	4.853	4.83	4.795	4.83	4.895	4.91	4.774	4.721	4.873	4.795	4.643	4.762	4.797	4.772	4.785	4.767	4.811	4.703	4.818	4.897	5.003	4.796	4.836	4.775	4.699	4.875	4.844	4.809	4.785	4.765	4.752	4.782	4.896	4.813	4.855	4.845
P. putida	Acetic acid	300 mM		4.79	4.729	5.107	4.862	4.762	4.879	4.806	4.675	4.666	4.545	4.652	4.566	4.569	4.589	4.528	4.606	4.508	4.581	4.797	4.528	4.427	4.558	4.492	4.416	4.378	4.602	4.443	4.5	4.527	4.568	4.525	4.57	4.471	4.473	4.485	4.474	4.632	4.683	4.547	4.628	4.553	4.645	4.498	4.614	4.656	4.496
			TIME [h] ->	0.01903	0.17952	0.34576	0.51307	0.67926	0.84626	1.01264	1.17934	1.34616	1.51286	1.67966	1.84644	2.01281	2.17972	2.34648	2.513	2.67962	2.84653	3.01307	3.17962	3.34661	3.51344	3.67989	3.84674	4.01328	4.18026	4.34683	4.51355	4.68012	4.84685	5.01336	5.18025	5.34682	5.51362	5.68033	5.84693	6.01382	6.18032	6.34717	6.5137	6.68034	6.84708	7.01406	7.18066	7.34745	7.51393
P. putida	Propionic acid	5 mM		4.707	4.906	4.998	4.927	5.097	4.847	5.024	5.091	5.152	5.111	4.954	5.067	5.194	4.941	5.107	5.339	5.097	5.12	5.09	5.33	5.262	5.268	5.173	5.195	5.428	5.238	5.309	5.151	5.255	5.148	5.275	5.251	5.148	5.214	5.175	5.213	5.343	5.238	5.236	5.175	5.264	5.389	5.369	5.269	5.296	5.147
P. putida	Propionic acid	10 mM		4.239	4.435	4.398	4.519	4.549	4.421	4.497	4.421	4.683	4.706	4.7	4.532	4.521	4.751	4.575	4.551	4.741	4.548	4.697	4.657	4.69	4.557	4.615	4.56	4.654	4.729	4.749	4.593	4.633	4.653	4.658	4.82	4.717	4.859	4.592	4.77	4.598	4.682	4.881	4.618	4.786	4.835	4.65	4.691	4.758	4.734
P. putida	Propionic acid	25 mM		4.359	4.483	4.422	4.543	4.524	4.459	4.509	4.636	4.619	4.592	4.662	4.532	4.826	4.7	4.778	4.818	4.753	4.764	4.544	4.759	4.652	4.684	4.742	4.827	4.705	4.818	4.622	4.758	4.925	4.704	4.847	4.757	4.781	4.859	4.782	4.745	4.699	4.871	4.831	4.935	4.837	4.911	5.091	4.854	5.196	5.172
P. putida	Propionic acid	50 mM		4.263	4.543	4.349	4.395	4.499	4.584	4.421	4.181	4.581	4.365	4.382	4.316	4.483	4.675	4.36	4.589	4.652	4.548	4.43	4.48	4.792	4.443	4.729	4.751	4.832	5.06	4.481	4.542	4.405	4.527	4.406	4.642	4.629	4.669	4.744	4.669	4.548	4.492	5.16	4.758	5.138	4.772	4.802	4.741	4.583	4.784
P. putida	Propionic acid	75 mM		4.551	4.326	4.643	4.42	4.412	4.471	4.61	4.485	4.543	4.478	4.509	4.558	4.572	4.586	4.524	4.513	4.55	4.548	4.608	4.911	4.436	4.608	4.653	4.509	4.654	4.64	4.672	4.568	4.43	4.653	4.406	4.528	4.502	4.63	4.528	4.656	4.472	4.72	4.376	4.555	4.648	4.798	4.625	4.565	4.545	4.646
P. putida	Propionic acid	100 mM		4.467	4.495	4.435	4.717	4.537	4.459	4.509	4.434	4.403	4.554	4.624	4.647	4.572	4.523	4.461	4.525	4.563	4.535	4.659	4.594	4.538	4.532	4.463	4.598	4.667	4.577	4.685	4.669	4.494	4.653	4.52	4.617	4.616	4.618	4.668	4.58	4.699	4.58	4.78	4.618	4.623	4.596	4.701	4.552	4.795	4.596
P. putida	Propionic acid	150 mM		4.779	4.737	4.753	4.853	4.761	4.659	4.836	4.636	4.746	4.833	4.7	4.672	4.724	4.852	4.803	4.729	4.753	4.701	4.621	4.784	4.856	4.926	4.78	4.814	4.781	4.793	4.8	4.91	4.722	4.882	5.048	4.845	4.755	4.884	4.757	4.909	4.901	4.935	4.869	4.909	4.799	5.012	4.94	4.942	4.846	4.921
P. putida	Propionic acid	225 mM		4.527	4.737	4.667	4.729	4.636	4.584	4.597	4.598	4.67	4.592	4.713	4.57	4.648	4.662	4.55	4.589	4.792	4.713	4.671	4.771	4.779	4.583	4.704	4.84	4.717	4.755	4.596	4.783	4.849	4.768	4.507	4.744	4.743	4.871	4.769	4.859	4.724	4.669	4.957	4.694	4.661	4.646	4.802	4.766	4.645	4.558
P. putida	Propionic acid	5 mM		4.431	4.592	4.41	4.63	4.686	4.797	4.622	4.485	4.924	4.694	4.573	4.596	4.788	4.763	4.702	4.792	4.728	4.751	5.04	4.708	4.729	4.71	4.78	4.751	4.844	4.958	4.863	4.847	4.887	4.894	4.771	4.921	4.806	4.859	4.807	4.757	4.623	4.795	4.755	4.795	4.698	4.886	4.751	4.779	5.021	4.709
P. putida	Propionic acid	10 mM		4.383	4.29	4.484	4.457	4.512	4.434	4.547	4.485	4.568	4.732	4.7	4.608	4.674	4.687	4.638	4.576	4.703	4.739	4.811	4.695	4.741	4.837	4.603	4.751	4.73	4.755	4.711	4.809	4.697	4.907	4.608	4.731	4.667	4.833	5.023	4.732	4.889	4.72	4.869	4.758	4.837	4.835	4.776	4.766	4.708	5.047
P. putida	Propionic acid	25 mM		4.599	4.447	4.569	4.519	4.474	4.735	4.447	4.649	4.797	4.681	4.776	4.685	4.813	4.713	4.829	4.665	4.703	4.675	4.57	4.759	4.805	4.634	4.793	4.725	4.768	4.628	4.609	4.669	4.697	4.856	4.796	4.795	4.59	4.757	4.807	4.745	5.028	4.884	4.755	5.188	4.95	4.798	4.94	5.068	5.071	5.272
P. putida	Propionic acid	50 mM		4.563	4.725	4.533	4.642	4.661	4.584	4.911	4.636	4.924	4.782	4.624	4.71	4.661	4.776	4.816	4.996	4.792	4.866	4.786	4.556	4.729	4.786	4.932	4.751	4.819	4.869	4.711	4.834	5.141	4.78	4.922	4.998	5.085	4.745	4.718	4.973	4.964	4.871	4.907	4.947	4.987	4.798	4.751	4.678	4.871	5.059
P. putida	Propionic acid	75 mM		4.851	4.712	4.655	4.692	4.786	4.622	4.974	4.763	4.987	4.972	4.852	4.863	4.89	4.662	4.74	4.957	4.957	4.726	4.71	4.873	4.894	4.646	5.021	4.878	4.819	4.895	4.8	4.885	4.824	4.882	4.834	5.023	4.869	4.91	4.82	4.897	4.863	4.758	4.768	4.833	4.761	4.785	4.776	4.905	4.645	4.859
P. putida	Propionic acid	100 mM		4.707	4.507	4.802	4.494	4.562	4.622	4.622	4.649	4.797	4.656	4.687	4.558	4.534	4.637	4.664	4.652	4.639	4.688	4.633	4.683	4.805	4.773	4.907	4.738	4.768	4.742	4.647	4.77	4.71	4.679	4.935	4.706	4.73	4.77	4.769	4.783	4.75	4.783	4.818	4.758	4.786	4.772	4.802	4.729	4.971	4.884
P. putida	Propionic acid	150 mM		4.635	4.604	4.925	4.816	4.624	4.697	4.748	4.737	4.759	4.909	4.827	4.685	4.928	4.687	4.6	4.83	4.664	4.777	4.697	4.797	4.906	4.926	4.666	4.865	4.87	4.844	4.787	4.758	4.824	4.704	4.734	4.833	4.755	4.757	4.871	4.985	4.914	4.884	4.881	4.947	4.912	4.923	5.028	5.018	4.833	4.809
P. putida	Propionic acid	225 mM		4.803	4.785	4.876	4.84	4.823	4.847	4.798	4.712	4.86	4.782	4.865	4.736	5.017	4.814	4.905	4.932	4.741	4.853	4.925	4.949	4.805	4.862	4.856	4.89	5.047	4.831	4.876	4.859	4.862	4.717	4.872	4.959	4.984	4.922	4.782	5.112	4.863	5.011	4.843	5.011	5.025	4.974	4.89	4.867	5.121	4.896
P. putida	Propionic acid	5 mM		4.371	4.664	4.398	4.469	4.499	4.597	4.597	4.56	4.644	4.466	4.471	4.659	4.559	4.852	4.867	4.703	4.563	4.548	4.862	4.733	4.69	4.583	4.717	4.738	4.908	4.602	4.711	4.72	4.722	4.894	4.796	4.934	4.755	4.998	4.871	4.821	4.813	4.808	4.957	4.897	4.786	5.075	4.802	4.905	4.871	4.972
P. putida	Propionic acid	10 mM		4.719	4.555	4.765	4.667	4.848	4.797	4.911	4.965	4.936	4.883	4.929	4.901	4.94	4.928	4.955	5.046	4.944	4.828	4.925	5.241	4.894	5.027	5.059	4.903	5.035	4.857	5.016	4.796	4.9	4.78	5.099	4.921	5.199	4.719	4.858	4.846	4.977	4.833	4.919	5.086	4.937	4.923	5.066	4.917	4.896	4.834
P. putida	Propionic acid	25 mM		4.695	4.519	4.643	4.828	4.861	4.672	4.622	4.712	4.848	4.732	4.789	4.698	4.851	4.662	4.943	4.678	4.677	4.815	4.951	4.784	4.716	4.684	4.704	4.789	4.806	4.895	4.698	4.809	4.71	4.869	4.671	4.706	4.869	4.871	4.744	4.669	4.851	4.859	5.008	5.011	4.874	5.163	4.953	5.043	5.184	5.097
P. putida	Propionic acid	50 mM		4.779	4.7	4.778	4.791	4.91	4.785	4.798	4.889	4.898	4.681	5.018	5.092	5.017	5.029	5.107	4.881	5.262	5.044	4.849	4.974	5.186	4.951	4.945	4.903	5.187	4.78	5.105	5.113	5.192	4.932	5.199	5.289	4.996	5.176	5.01	5.238	5.129	5.365	5.033	5.074	5.239	5.075	5.054	5.03	5.171	5.072
P. putida	Propionic acid	75 mM		4.467	4.664	4.753	4.754	4.773	4.797	4.61	4.611	4.733	4.959	4.763	4.736	4.737	4.662	4.714	4.805	4.626	4.904	4.633	4.632	4.741	4.926	4.958	4.928	4.92	5.009	4.876	4.796	4.862	4.729	4.822	4.934	4.869	4.973	4.998	4.757	5.078	4.909	4.957	5.049	4.912	5.1	4.94	5.093	5.196	4.871
P. putida	Propionic acid	100 mM		4.779	4.87	4.814	4.989	5.097	4.697	4.861	4.939	5.025	4.833	4.929	4.978	4.928	5.004	4.816	4.894	4.893	4.866	4.748	5.089	4.957	5.129	4.983	4.967	4.946	4.869	5.067	5.062	5.052	4.882	5.086	4.947	4.984	5.062	5.061	5.036	4.927	5.175	4.995	5.099	4.937	4.911	4.991	5.005	4.896	5.047
P. putida	Propionic acid	150 mM		4.743	4.7	4.765	4.791	4.848	4.722	4.798	4.661	4.784	4.757	4.789	4.85	4.788	4.839	4.714	4.881	4.779	4.751	4.71	4.911	4.779	4.786	4.844	4.941	4.971	4.92	4.825	4.809	4.837	4.806	4.834	4.833	4.831	4.846	5.01	4.859	4.99	4.821	4.755	4.973	4.736	5.062	4.814	4.967	4.871	4.784
P. putida	Propionic acid	225 mM		4.827	4.857	4.863	4.939	4.823	4.872	4.823	5.053	4.911	4.858	4.84	4.99	4.877	4.801	4.829	4.843	4.842	4.879	4.963	4.911	4.868	4.976	4.806	4.878	4.895	4.971	4.927	5.062	4.837	5.287	5.023	5.023	4.971	4.973	5.074	4.947	5.217	4.732	4.856	5.023	4.975	4.923	4.991	5.018	5.033	4.909
			TIME [h] ->	0.01903	0.17952	0.34576	0.51307	0.67926	0.84626	1.01264	1.17934	1.34616	1.51286	1.67966	1.84644	2.01281	2.17972	2.34648	2.513	2.67962	2.84653	3.01307	3.17962	3.34661	3.51344	3.67989	3.84674	4.01328	4.18026	4.34683	4.51355	4.68012	4.84685	5.01336	5.18025	5.34682	5.51362	5.68033	5.84693	6.01382	6.18032	6.34717	6.5137	6.68034	6.84708	7.01406	7.18066	7.34745	7.51393
P. putida	Butyric acid	5 mM		4.827	4.64	4.827	4.828	4.973	5.023	4.936	5.078	5.025	5.124	5.132	5.538	5.309	5.118	5.373	5.275	5.287	5.361	5.395	5.533	5.504	5.319	5.414	5.386	5.529	5.581	5.513	5.836	5.598	5.744	5.413	5.594	5.529	5.671	5.632	5.694	5.861	5.934	6.083	6.301	6.256	6.372	6.276	6.351	6.398	6.374
P. putida	Butyric acid	10 mM		4.815	4.942	4.863	4.853	4.923	5.185	5.238	5.091	4.987	5.453	4.992	5.181	5.194	5.181	5.183	5.339	5.452	5.26	5.167	5.304	5.224	5.23	5.401	5.335	5.326	5.162	5.525	5.329	5.433	5.579	5.539	5.403	5.681	5.468	5.581	5.453	5.457	5.669	5.514	5.605	5.691	5.994	5.848	6.099	6.06	6.299
P. putida	Butyric acid	25 mM		4.863	4.688	4.974	4.939	4.923	4.935	4.811	4.914	5.013	4.921	5.005	5.054	5.017	5.093	5.069	5.262	5.16	5.438	5.154	5.177	5.186	5.256	5.211	5.221	5.06	5.225	5.513	5.253	5.294	5.376	5.136	5.353	5.516	5.277	5.289	5.327	5.432	5.403	5.4	5.276	5.364	5.528	5.318	5.408	5.459	5.698
P. putida	Butyric acid	37.5 mM		5.425	5.333	5.38	5.456	5.409	5.262	5.442	5.279	5.276	5.238	5.316	5.381	5.376	5.357	5.423	5.393	5.588	5.382	5.394	5.477	5.408	5.533	5.577	5.584	5.628	5.501	5.57	5.546	5.528	5.368	5.605	5.571	5.478	5.484	5.532	5.644	5.608	5.594	5.695	5.673	5.616	5.677	5.595	5.632	5.621	5.591
P. putida	Butyric acid	50 mM		4.695	4.761	4.643	4.741	4.736	4.822	4.911	4.737	4.822	4.845	4.903	4.761	4.826	5.042	4.917	4.907	5.008	4.853	4.951	5.292	4.906	4.849	5.085	4.954	4.946	4.971	4.838	5.126	5.002	4.92	4.948	4.959	5.06	5.024	5.099	4.985	5.078	5.086	5.046	4.909	5.151	5.188	5.016	5.056	5.159	5.034
P. putida	Butyric acid	75 mM		4.683	4.652	4.814	4.766	4.699	4.872	4.836	4.864	4.848	4.896	4.814	4.787	4.813	4.763	4.867	4.957	4.842	5.094	4.938	5.051	4.881	4.786	4.932	4.789	4.844	5.085	4.8	5.05	5.014	4.844	5.136	5.086	4.971	4.91	5.048	5.074	4.964	5.061	5.033	5.099	5.025	5.012	4.953	5.169	5.046	5.047
P. putida	Butyric acid	100 mM		4.767	4.833	4.937	4.915	4.773	5.11	4.811	4.939	4.898	4.947	4.916	4.99	4.94	4.953	5.057	4.97	5.046	5.349	4.875	4.936	4.983	5.04	4.996	4.967	5.263	5.009	4.953	5.1	5.116	4.996	5.237	4.934	4.958	5.011	5.137	4.96	4.99	4.96	4.983	5.15	4.95	5.037	4.94	4.967	5.008	5.109
P. putida	Butyric acid	150 mM		5.008	5.111	5.329	5.286	5.172	5.261	5.037	5.167	5.203	5.111	5.259	5.067	5.194	5.156	5.057	5.199	5.198	5.171	5.192	5.025	5.059	5.205	5.262	5.157	5.085	5.263	5.245	5.1	5.205	5.186	5.023	5.226	5.288	5.125	5.467	5.289	5.23	5.175	5.311	5.112	5.201	5.226	5.091	5.244	5.159	5.184
P. putida	Butyric acid	225 mM		4.996	5.099	5.378	5.15	5.16	5.21	5.188	5.129	5.19	5.225	5.145	5.003	5.309	5.409	5.082	5.224	5.16	5.26	5.281	5.254	5.123	5.256	5.173	5.195	5.111	5.149	5.105	5.176	5.078	5.249	5.199	5.213	5.453	5.239	5.213	5.301	5.255	5.238	5.286	5.137	5.188	5.377	5.306	5.294	5.184	5.247
P. putida	Butyric acid	5 mM		4.899	4.845	5.047	5.175	5.097	4.985	5.2	5.331	5.177	5.554	5.31	5.27	5.702	5.473	5.513	5.402	5.707	5.412	5.611	5.571	5.745	5.548	5.693	5.653	5.795	5.67	5.589	5.684	5.624	5.871	5.854	5.682	5.909	5.912	5.797	5.82	6.101	5.985	6.272	6.377	6.558	6.422	6.604	6.338	6.473	6.399
P. putida	Butyric acid	10 mM		5.104	4.99	4.986	5.051	5.073	5.311	5.25	5.116	5.304	5.288	5.31	5.372	5.283	5.409	5.779	5.428	5.364	5.387	5.217	5.304	5.504	5.357	5.516	5.424	5.491	5.543	5.475	5.494	5.497	5.351	5.439	5.416	5.453	5.772	5.53	5.719	5.394	5.58	5.552	5.681	5.616	6.019	5.885	5.911	6.01	6.299
P. putida	Butyric acid	25 mM		4.647	4.616	4.839	4.692	4.624	4.847	4.861	4.914	4.809	4.959	4.878	5.219	4.991	4.877	4.879	4.881	5.033	5.133	5.027	5.051	5.034	5.091	5.021	5.195	4.971	5.06	5.042	5.024	5.065	5.123	5.212	5.289	5.186	5.227	5.251	5.238	5.141	5.276	5.096	5.238	5.251	5.402	5.344	5.181	5.271	5.498
P. putida	Butyric acid	37.5 mM		5.413	5.416	5.441	5.506	5.496	5.537	5.392	5.468	5.555	5.428	5.38	5.33	5.402	5.472	5.499	5.419	5.6	5.626	5.573	5.528	5.522	5.648	5.577	5.596	5.538	5.526	5.685	5.558	5.605	5.649	5.605	5.622	5.58	5.69	5.596	5.657	5.595	5.671	5.643	5.583	5.758	5.703	5.583	5.632	5.737	5.846
P. putida	Butyric acid	50 mM		4.563	4.435	4.569	4.506	4.711	4.559	4.572	4.598	4.632	4.757	4.662	4.507	4.559	4.51	4.905	4.729	4.766	4.701	4.76	4.581	4.805	4.761	4.59	4.916	4.832	4.768	5.271	4.872	4.773	4.653	4.834	4.934	4.857	4.935	4.795	5.124	4.838	4.859	4.843	4.846	4.95	4.785	4.789	4.917	4.871	5.21
P. putida	Butyric acid	75 mM		4.467	4.422	4.618	4.432	4.537	4.659	4.773	4.598	4.962	4.668	4.586	4.71	4.547	4.713	4.676	4.703	4.906	4.79	4.76	4.657	4.805	4.9	4.691	4.903	4.794	4.895	4.8	4.986	5.065	4.92	4.897	4.934	4.882	4.757	5.403	4.833	4.838	4.846	5.008	4.871	4.61	4.861	4.789	4.98	5.033	4.959
P. putida	Butyric acid	100 mM		5.032	4.906	4.986	5.187	5.135	5.048	5.075	5.192	5.228	5.098	5.233	5.169	5.017	5.346	5.044	5.097	5.173	5.12	5.255	5.228	5.262	5.218	5.262	5.221	5.149	5.124	5.233	5.215	5.319	5.249	5.149	5.226	5.351	5.151	5.112	5.339	5.331	5.15	5.172	5.15	5.214	5.276	5.218	5.32	5.246	5.122
P. putida	Butyric acid	150 mM		4.839	4.954	4.876	4.853	4.886	4.91	4.899	4.826	4.797	4.82	4.916	4.952	4.877	4.865	4.93	4.856	5.008	4.879	5.04	4.936	5.021	4.951	4.907	4.84	4.908	4.78	4.927	5.316	5.002	4.806	4.734	4.934	4.844	4.846	4.909	4.795	4.813	5.061	4.793	5.137	4.962	4.936	4.978	4.766	4.908	4.947
P. putida	Butyric acid	225 mM		5.068	5.039	5.047	5.001	5.035	5.035	5.012	5.078	5.089	5.01	5.132	5.016	5.042	4.991	5.031	5.072	4.944	4.879	5.243	5.101	4.868	4.9	4.932	5.043	5.136	5.035	4.94	5.037	4.964	4.932	5.061	5.099	5.326	4.859	4.921	5.048	5.002	5.011	5.071	5.112	4.987	5.1	5.054	5.081	5.134	5.072
P. putida	Butyric acid	5 mM		5.164	5.365	5.513	5.422	5.384	5.774	5.715	5.47	5.672	5.693	6.148	5.754	5.829	5.764	5.779	5.707	5.707	5.908	6.157	6.078	6.012	5.776	6.061	6.123	5.96	6.09	6.162	6.255	6.474	6.175	6.383	6.291	6.277	6.242	6.685	6.478	6.518	6.731	6.854	6.693	6.683	6.775	7.108	6.728	7.024	7.088
P. putida	Butyric acid	10 mM		4.815	4.797	4.974	5.001	5.135	4.885	4.999	5.015	5	5.035	5.233	5.321	5.258	5.169	4.943	5.008	5.097	4.955	5.306	5.076	5.021	5.256	5.008	5.056	5.187	5.098	5.284	5.126	5.002	5.262	5.212	5.112	5.288	5.366	5.289	5.2	5.583	5.314	5.413	5.327	5.628	5.603	5.722	5.886	6.073	5.973
P. putida	Butyric acid	25 mM		4.635	4.7	4.9	4.952	4.836	5.048	4.936	4.838	4.898	4.909	4.967	4.863	5.22	4.915	5.234	4.907	5.008	5.26	5.167	5.139	5.186	5.103	5.338	5.208	5.415	5.352	5.271	5.418	5.243	5.135	5.174	5.378	5.212	5.455	5.315	5.264	5.154	5.276	5.4	5.415	5.364	5.666	5.306	5.559	5.396	5.485
P. putida	Butyric acid	37.5 mM		5.496	5.619	5.586	5.813	5.62	5.599	5.959	5.62	5.58	5.682	5.558	5.522	5.606	5.624	5.717	5.662	5.92	5.857	5.689	5.605	5.739	5.789	5.615	5.814	5.781	5.934	5.812	5.686	5.784	5.867	5.721	5.84	6.004	6.178	5.84	5.849	5.736	5.927	5.849	5.904	5.809	5.844	5.8	5.901	5.826	5.96
P. putida	Butyric acid	50 mM		5.128	5.051	5.145	5.138	5.06	5.035	5.426	5.104	5.152	5.212	5.297	5.385	5.131	5.143	5.373	5.479	5.236	5.526	5.192	5.66	5.237	5.37	5.3	5.31	5.149	5.479	5.385	5.291	5.243	5.414	5.262	5.695	6.023	5.975	5.505	5.428	5.52	5.669	5.488	5.643	5.364	5.616	5.293	5.471	5.396	5.447
P. putida	Butyric acid	75 mM		4.815	4.906	5.133	4.878	5.197	4.947	4.899	5.167	5.139	5.098	5.576	5.092	5.118	5.143	5.044	5.097	5.16	5.438	5.497	5.279	5.123	5.522	5.249	4.941	5.073	5.2	5.105	5.227	5.179	5.186	5.187	5.213	5.25	5.189	5.327	5.099	5.255	5.213	5.21	5.2	5.264	5.213	5.57	5.144	5.259	5.21
P. putida	Butyric acid	100 mM		4.791	4.737	4.704	4.816	4.748	4.86	4.71	4.813	4.873	4.82	5.005	4.71	4.94	4.827	4.867	4.741	4.766	4.866	4.722	4.898	4.83	5.103	4.755	5.081	4.781	4.831	4.876	4.859	4.824	4.717	4.897	5.137	4.857	4.757	4.833	4.96	4.901	4.77	4.881	4.985	4.874	4.823	4.764	5.194	4.795	4.759
P. putida	Butyric acid	150 mM		4.923	4.845	4.974	4.741	4.861	4.76	4.66	4.763	4.759	4.744	4.725	4.799	4.648	4.814	5.006	4.818	4.919	4.713	4.659	4.759	4.665	4.913	4.818	4.649	4.743	4.729	4.825	4.72	4.824	4.742	4.784	4.807	4.781	4.707	5.264	4.973	4.838	4.808	4.869	5.036	4.811	4.785	4.726	4.779	4.758	4.759
P. putida	Butyric acid	225 mM		4.383	4.543	4.288	4.16	4.362	4.321	4.371	4.497	4.302	4.188	4.268	4.417	4.382	4.561	4.208	4.144	4.347	4.307	4.138	4.276	4.182	4.215	4.4	4.37	4.261	4.284	4.291	4.377	4.215	4.26	4.331	4.338	4.312	4.212	4.3	4.264	4.219	4.087	4.186	4.353	4.259	4.281	4.31	4.276	4.245	4.145
			TIME [h] ->	0.01863	0.17948	0.34617	0.51276	0.67946	0.84603	1.01297	1.17972	1.34621	1.51298	1.67963	1.84644	2.01291	2.17973	2.34634	2.51407	2.67965	2.84663	3.01338	3.17983	3.34645	3.51323	3.67968	3.84661	4.01316	4.18027	4.34657	4.51353	4.68016	4.84676	5.01351	5.18072	5.34708	5.51385	5.68158	5.84715	6.01377	6.18044	6.34719	6.51405	6.68104	6.84701	7.0142	7.1808	7.34733	7.51376
P. putida	Valeric acid	5 mM		5.114	5.02	5.097	5.118	5.205	5.096	5.214	5.114	5.184	5.145	5.023	5.075	5.277	5.312	5.161	5.175	4.929	5.351	5.032	4.946	5.034	5.255	5.393	5.123	5.256	5.272	5.031	5.188	5.138	5.395	5.157	5.226	5.169	5.242	5.151	5.396	5.182	5.36	5.378	5.289	5.342	5.21	5.555	5.259	5.276	5.547
P. putida	Valeric acid	10 mM		4.521	4.624	4.659	4.91	4.823	4.81	4.714	4.738	4.796	4.565	4.758	4.708	4.72	4.781	4.984	4.859	4.714	4.718	4.918	4.616	4.92	4.658	4.683	4.895	4.621	4.789	4.841	4.757	4.67	4.684	4.802	4.908	4.725	4.647	4.822	4.75	4.7	4.738	4.709	4.858	4.711	4.744	4.745	4.726	4.909	4.823
P. putida	Valeric acid	25 mM		4.889	4.816	5.316	5.351	4.958	5.381	5.127	5.139	5.134	5.057	5.098	5.075	5.138	5.211	5.313	4.985	5.068	5.275	5.057	5.339	5.426	5.052	5	5.085	4.901	4.967	5.309	5.226	5.05	5.027	5.17	5.252	4.941	5.115	4.885	5.016	5.411	5.093	5.441	5.099	4.963	4.882	5.074	5.233	5.048	4.988
P. putida	Valeric acid	37.5 mM		5.282	5.309	5.465	5.26	5.397	5.512	5.417	5.506	5.529	5.466	5.431	5.573	5.427	5.484	5.461	5.483	5.409	5.523	5.548	5.49	5.497	5.417	5.436	5.507	5.564	5.488	5.685	5.495	5.579	5.572	5.528	5.558	5.709	5.6	5.532	5.734	5.582	5.466	5.528	5.583	5.565	5.651	5.57	5.543	5.673	5.744
P. putida	Valeric acid	50 mM		4.841	4.612	4.902	4.848	5.069	5.096	4.839	5.014	5.247	4.804	5.01	5.164	4.999	4.933	5.01	5.276	4.916	4.921	4.841	5.174	4.971	4.874	5.254	4.946	4.888	5.082	4.929	5.214	5.303	5.256	5.157	4.959	5.042	4.9	4.872	4.965	5.119	4.954	5.15	5.378	4.887	4.832	4.96	4.929	4.998	5.014
P. putida	Valeric acid	75 mM		4.83	5.487	5.085	5.131	4.934	5.108	5.089	5.114	5.109	5.296	4.909	4.999	4.999	5.249	5.237	5.086	5.144	5.224	5.336	6.1	5.464	5.115	5.063	5.111	5.282	5.374	4.98	5.277	5.29	5.065	5.208	4.883	5.169	5.001	4.961	5.067	5.347	5.411	5.314	5.137	5.304	5.751	5.061	5.259	5.061	5.001
P. putida	Valeric acid	100 mM		4.414	4.528	4.537	4.48	4.786	4.934	4.664	4.437	4.721	4.64	4.594	4.582	4.518	4.654	4.606	4.454	4.537	4.655	4.461	4.73	4.579	4.519	4.886	4.717	4.761	4.7	4.677	4.567	4.505	4.659	4.535	4.73	4.915	4.609	4.72	4.585	4.623	4.788	4.709	4.629	4.875	4.492	4.555	4.777	4.682	4.557
P. putida	Valeric acid	150 mM		4.782	4.672	4.72	4.664	4.65	4.872	4.777	4.751	4.683	4.716	4.821	4.607	4.91	4.68	4.694	4.846	4.74	5.123	4.689	4.806	4.743	5.42	5.013	4.844	4.85	4.764	4.765	5.011	4.733	4.748	4.789	4.959	4.915	4.773	4.923	4.801	5.081	4.928	4.898	4.972	4.761	4.945	5.074	4.84	4.77	4.823
P. putida	Valeric acid	225 mM		4.58	4.516	4.732	4.652	4.514	4.513	4.677	4.625	4.646	4.653	4.619	4.506	4.568	4.629	4.783	4.542	4.828	4.566	4.575	4.679	4.604	4.684	4.607	4.515	4.444	4.688	4.664	4.668	4.531	4.684	4.649	4.73	4.51	4.672	4.479	4.547	4.522	4.712	4.746	4.515	4.622	4.744	4.732	4.764	4.631	4.557
P. putida	Valeric acid	5 mM		4.462	4.576	4.659	4.836	4.995	4.699	4.739	4.801	4.571	4.83	4.556	4.835	4.67	4.667	4.606	4.707	4.866	4.845	4.715	4.882	4.832	4.709	4.898	4.857	4.812	4.751	5.245	4.998	4.873	4.926	4.611	5.252	4.852	4.761	4.898	4.813	5.068	4.954	4.797	4.82	5.102	4.744	5.011	5.208	5.01	5.026
P. putida	Valeric acid	10 mM		4.497	4.636	4.707	4.554	4.773	4.761	4.802	4.713	4.821	4.527	4.669	4.835	4.657	4.629	4.682	4.795	4.512	4.68	4.588	4.768	4.819	4.747	4.746	4.629	4.672	4.751	4.765	4.491	4.632	4.646	4.776	4.679	4.7	4.773	4.695	4.661	4.738	4.712	4.759	4.845	4.648	4.669	5.011	4.904	4.719	5.052
P. putida	Valeric acid	25 mM		4.841	4.888	5.036	5.069	5.057	5.17	5.039	5.177	5.385	5.208	5.111	5.139	5.227	5.198	5.313	5.099	5.22	5.376	5.133	5.035	4.92	4.9	5.203	5.073	4.939	5.018	5.321	5.074	5.088	5.078	4.903	5.023	4.928	4.989	4.872	5.003	5.322	4.979	4.974	5.048	4.988	5.298	5.086	4.929	5.124	5.179
P. putida	Valeric acid	37.5 mM		5.852	5.858	5.828	5.874	5.893	5.812	5.959	5.885	5.999	5.86	5.927	5.816	5.938	5.93	5.883	5.969	6.073	5.973	6.022	5.926	5.841	6.032	5.743	5.814	6.088	5.947	5.94	6.172	6.142	6.149	6.055	6.045	6.068	6.178	5.968	5.991	6.005	6.145	6.105	5.981	6.015	6.101	6.095	6.055	6.095	6.05
P. putida	Valeric acid	50 mM		4.758	4.744	5.158	4.959	4.921	5.071	5.114	5.127	4.921	5.094	5.098	5.05	5.125	4.882	5.06	5.314	5.043	4.984	5.336	5.136	5.123	5.001	5.228	5.377	4.926	5.145	5.119	4.998	5.353	5.04	5.335	4.946	5.359	4.989	4.999	4.826	5.246	4.966	5.112	5.124	4.812	5.247	5.112	5.157	4.973	4.937
P. putida	Valeric acid	75 mM		4.699	4.648	4.866	4.848	4.675	4.972	5.014	4.751	4.746	4.779	4.758	4.86	4.809	4.895	4.757	4.998	4.828	5.199	4.765	5.022	4.857	4.887	4.822	4.908	5.282	4.777	4.803	5.023	4.974	4.773	4.878	4.934	4.713	4.938	4.986	5.003	4.928	4.992	4.999	5.01	5.001	4.945	5.036	4.904	4.808	4.976
P. putida	Valeric acid	100 mM		4.462	4.6	4.999	4.934	4.81	4.934	4.739	4.751	4.646	4.779	4.808	4.721	4.72	4.793	4.619	4.656	5.093	4.718	4.829	4.87	4.756	5.014	4.746	4.679	4.748	4.688	4.892	4.808	4.695	4.811	4.852	4.806	4.801	4.925	4.796	4.699	4.814	5.004	4.847	4.972	4.988	5.059	4.833	4.993	4.922	4.874
P. putida	Valeric acid	150 mM		4.616	4.708	4.817	4.861	5.106	4.823	4.802	4.801	5.096	4.994	4.77	4.822	4.923	5.135	4.972	4.884	4.967	4.718	4.854	4.819	4.819	4.862	4.759	4.984	4.964	4.942	4.841	4.859	4.974	4.837	5.005	5.048	5.017	4.913	4.822	5.029	4.877	4.877	5.037	4.896	5.102	4.92	4.884	4.866	5.112	5.064
P. putida	Valeric acid	225 mM		4.545	4.492	4.586	4.541	4.687	4.525	4.689	4.412	4.408	4.59	4.758	4.62	4.682	4.54	4.467	4.454	4.537	4.541	4.677	4.692	4.503	4.697	4.429	4.819	4.456	4.624	4.512	5.011	4.721	4.57	4.89	4.73	4.624	4.558	4.619	4.623	4.763	4.661	4.658	4.528	4.635	4.744	4.504	4.612	4.833	4.722
P. putida	Valeric acid	5 mM		4.545	4.504	4.598	5.131	4.835	4.724	4.727	4.763	4.771	4.666	4.833	4.885	4.67	4.781	4.694	4.758	4.752	4.68	4.753	4.717	4.743	4.773	4.734	4.794	5.269	4.878	4.664	5.074	4.708	4.862	4.827	4.781	4.751	4.925	4.758	4.826	4.941	4.763	4.847	4.896	4.774	4.82	4.935	5.246	4.922	4.874
P. putida	Valeric acid	10 mM		4.663	4.912	4.963	4.861	4.884	5.182	4.914	5.051	4.859	5.271	5.452	5.05	5.062	4.806	5.048	5.238	4.777	4.984	4.841	4.844	4.908	4.9	5.114	5.022	4.926	5.145	4.828	4.782	5.062	4.9	4.852	5.01	5.371	5.09	4.86	4.877	4.903	5.144	4.898	4.921	4.913	4.958	5.011	5.069	5.2	5.483
P. putida	Valeric acid	25 mM		5.091	4.864	5.34	4.996	5.18	5.108	5.352	5.089	5.159	5.157	5.376	5.012	5.037	5.173	5.035	5.289	5.005	5.034	5.336	5.123	5.173	5.255	5.051	5.098	5.129	5.031	5.031	5.163	4.948	4.913	5.132	5.099	5.194	5.242	4.872	5.181	5.576	5.195	4.898	5.086	5.266	5.386	5.238	5.183	4.897	5.052
P. putida	Valeric acid	37.5 mM		4.962	5.082	5.15	5.186	5.248	5.112	5.228	5.165	5.352	5.301	5.316	5.266	5.3	5.319	5.205	5.354	5.229	5.228	5.317	5.451	5.165	5.187	5.232	5.2	5.231	5.233	5.226	5.277	5.247	5.419	5.296	5.352	5.285	5.33	5.249	5.399	5.389	5.248	5.413	7.124	7.043	7.154	7.081	7.168	7.209	7.069
P. putida	Valeric acid	50 mM		4.723	5.056	5.158	5.045	5.131	5.195	5.077	5.089	5.009	5.157	4.947	5.075	5.138	5.021	5.022	5.162	5.169	5.161	5.006	5.111	4.996	5.141	5.051	4.996	5.358	5.094	5.359	5.518	5.379	5.459	5.335	5.163	5.029	5.103	5.075	5.067	5.284	5.258	5.15	5.276	5.052	4.996	5.2	5.322	5.074	5.052
P. putida	Valeric acid	75 mM		4.96	4.972	5.449	5.131	5.094	5.108	5.227	5.377	5.51	5.107	5.098	5.05	5.049	5.451	5.048	5.086	5.043	5.148	5.399	5.098	5.059	5.242	5.127	5.339	5.142	5.247	5.182	4.998	5.164	5.345	5.411	5.353	5.093	5.293	5.24	5.396	5.131	5.208	5.15	5.34	5.14	5.222	5.112	5.17	5.327	5.103
P. putida	Valeric acid	100 mM		4.699	4.78	4.853	5.02	4.884	4.81	4.914	4.964	4.984	4.792	4.985	4.873	5.037	4.895	4.82	4.998	4.803	5.009	4.841	4.857	4.781	4.963	4.848	4.756	4.952	5.094	5.031	4.859	4.733	4.964	4.967	4.857	5.055	5.001	4.948	4.737	4.75	5.131	4.822	4.883	4.887	4.92	5.011	4.917	4.833	5.09
P. putida	Valeric acid	150 mM		4.687	4.768	4.841	4.775	4.81	4.773	5.227	4.813	4.909	5.006	4.947	5.037	4.961	4.933	4.745	4.897	4.828	5.06	4.968	4.87	4.819	4.874	4.848	4.984	5.18	4.815	4.752	5.074	4.835	4.938	5.348	4.857	4.941	4.875	5.012	4.839	5.043	4.839	4.847	5.34	4.925	4.933	4.998	4.802	5.124	5.179
P. putida	Valeric acid	225 mM		4.675	4.684	4.768	4.701	4.601	4.686	4.727	4.588	4.52	4.741	4.505	4.734	4.822	4.566	4.606	4.593	4.626	4.731	4.689	4.578	4.73	4.57	4.797	4.54	4.698	4.878	4.727	4.541	4.657	4.646	4.509	4.514	4.738	4.571	4.568	4.598	4.712	4.585	4.62	4.705	4.685	4.669	4.783	4.536	4.795	4.582
			TIME [h] ->	0.01863	0.17948	0.34617	0.51276	0.67946	0.84603	1.01297	1.17972	1.34621	1.51298	1.67963	1.84644	2.01291	2.17973	2.34634	2.51407	2.67965	2.84663	3.01338	3.17983	3.34645	3.51323	3.67968	3.84661	4.01316	4.18027	4.34657	4.51353	4.68016	4.84676	5.01351	5.18072	5.34708	5.51385	5.68158	5.84715	6.01377	6.18044	6.34719	6.51405	6.68104	6.84701	7.0142	7.1808	7.34733	7.51376
P. putida	Levulinic acid	5 mM		4.438	4.313	4.586	4.652	4.736	4.711	4.664	5.026	4.37	4.388	4.568	4.759	4.733	4.654	4.682	4.416	4.575	4.554	4.651	4.553	4.756	4.773	4.772	4.743	4.774	4.675	4.689	4.529	4.771	4.786	4.738	4.997	4.725	4.837	4.695	4.699	4.7	4.776	4.961	4.845	5.001	4.807	4.77	4.993	4.719	5.052
P. putida	Levulinic acid	10 mM		4.948	5.235	5.243	5.388	5.279	5.096	5.139	5.089	5.272	5.12	5.098	5.24	5.239	5.072	5.376	5.15	5.485	5.376	5.792	5.073	5.287	5.077	5.216	5.339	5.371	5.259	5.195	5.302	5.277	5.548	5.297	5.226	5.384	5.318	5.304	5.523	5.398	5.614	5.365	5.365	5.405	5.361	5.643	5.499	5.466	5.534
P. putida	Levulinic acid	25 mM		5.197	5.307	5.291	5.253	5.378	5.492	5.514	5.352	5.485	5.359	5.464	5.278	5.543	5.363	5.628	5.238	5.296	5.616	5.45	5.25	5.413	5.217	5.457	5.529	5.434	5.399	5.65	5.455	5.366	5.421	5.488	5.506	5.409	5.445	5.481	5.383	5.385	5.487	5.466	5.378	5.506	5.612	5.504	5.423	5.504	5.623
P. putida	Levulinic acid	50 mM		5.091	5.032	5.072	5.131	5.415	5.12	5.189	5.102	4.984	4.994	4.972	5.05	5.113	5.185	4.972	4.947	5.384	4.971	4.981	4.882	4.971	4.925	4.81	5.098	4.901	4.993	4.841	4.985	5.012	5.053	4.89	5.201	5.118	4.976	5.139	5.016	5.03	5.17	5.176	5.226	4.963	5.222	5.289	5.284	5.036	5.344
P. putida	Levulinic acid	75 mM		4.758	4.84	4.732	4.713	4.712	4.724	4.602	4.726	4.708	4.64	4.707	4.658	4.657	4.654	4.757	4.758	4.853	4.794	4.525	4.603	4.591	4.849	4.784	4.73	4.571	4.675	4.613	4.77	4.619	4.57	4.878	4.883	4.497	4.773	4.644	4.674	4.75	4.839	4.721	4.744	4.85	4.845	4.897	4.638	4.631	4.709
P. putida	Levulinic acid	100 mM		4.972	4.972	4.853	4.738	5.032	4.699	5.139	4.951	4.896	4.931	4.808	4.746	4.847	4.844	4.884	4.758	4.74	4.794	5.032	5.009	4.958	4.963	4.657	4.768	4.977	4.777	4.79	4.808	4.784	4.875	4.776	4.985	4.865	4.723	4.872	4.725	4.814	5.119	4.885	4.858	4.837	4.933	4.998	5.069	4.884	4.874
P. putida	Levulinic acid	125 mM		5.033	5.154	5.016	4.953	4.925	4.987	5.14	5.266	5.111	5.175	4.947	5.011	5.07	5.052	5.116	5.188	5.102	5.125	5.202	5.067	5.063	5.008	5.18	4.996	5.116	5.067	5.035	5.418	5.106	5.111	5.103	5.121	5.349	5.215	5.198	5.219	5.094	5.248	5.4	5.558	5.308	5.24	5.288	5.363	5.442	5.133
P. putida	Levulinic acid	150 mM		4.913	5.068	5.012	5.02	5.156	5.083	4.952	4.989	4.996	5.031	4.997	5.05	4.91	4.983	4.921	4.909	5.131	4.933	4.854	4.984	5.072	4.925	5.152	4.882	4.863	5.158	5.005	4.985	4.822	5.23	4.967	5.035	5.194	4.875	5.025	4.915	5.17	4.954	5.075	5.048	4.925	5.084	5.074	4.878	4.973	5.001
P. putida	Levulinic acid	225 mM		4.841	4.9	4.975	4.91	5.008	4.959	5.077	4.951	5.021	4.994	4.783	5.202	4.834	5.059	5.212	4.909	5.056	5.161	4.905	5.111	4.933	4.976	4.848	5.073	5.028	5.018	5.17	4.973	4.91	5.091	4.954	5.226	5.131	4.875	5.025	5.105	4.928	5.03	5.062	5.01	5.165	5.147	5.137	4.98	4.998	5.052
P. putida	Levulinic acid	5 mM		4.509	4.564	4.732	4.59	4.65	4.538	4.551	4.45	4.658	4.376	5.023	4.847	4.48	4.705	4.656	4.922	4.942	4.592	4.639	4.641	4.667	4.57	4.784	4.717	4.685	4.688	4.993	4.605	4.822	4.862	4.967	4.908	4.89	4.951	5.088	4.864	4.941	4.839	5.049	4.972	4.774	4.933	4.998	4.815	5.175	4.976
P. putida	Levulinic acid	10 mM		4.972	5.283	5.291	5.167	5.55	5.443	5.127	5.453	5.284	5.384	5.25	5.379	5.125	5.552	5.35	6.086	5.321	5.3	5.247	5.339	5.502	5.382	5.254	5.415	5.612	5.602	5.65	5.353	5.645	5.433	5.399	5.582	5.561	5.482	5.393	5.763	5.436	5.601	5.314	5.847	5.393	5.411	5.757	6.095	5.618	5.458
P. putida	Levulinic acid	25 mM		5.34	5.427	5.522	5.462	5.489	5.591	5.577	5.515	5.447	5.511	5.49	5.594	5.568	5.413	5.313	5.314	5.485	5.313	5.437	5.364	5.451	5.369	5.431	5.44	5.548	5.628	5.46	5.607	5.531	5.51	5.475	5.582	5.675	5.369	5.608	6.055	5.576	5.589	5.655	5.581	6.011	5.713	5.631	5.639	5.643	5.724
P. putida	Levulinic acid	50 mM		4.545	4.6	4.902	4.75	4.971	4.724	4.752	5.127	4.796	4.931	4.795	4.721	4.847	4.882	4.745	4.707	4.777	4.756	4.791	4.692	4.705	4.633	4.556	4.654	5.002	4.878	4.677	4.694	4.784	4.735	4.725	4.883	4.89	4.71	4.86	4.851	5.043	4.827	4.809	4.972	4.799	4.92	5.086	4.79	5.099	5.141
P. putida	Levulinic acid	75 mM		4.64	4.66	4.732	4.897	4.712	4.748	4.689	4.663	4.683	4.691	4.732	4.772	5.113	4.667	4.732	4.682	4.879	4.769	4.639	5.06	4.781	4.849	4.721	4.819	4.748	4.726	4.904	4.719	4.835	4.697	4.802	5.188	4.776	4.546	4.72	4.889	4.801	4.661	4.873	5.264	4.723	4.618	4.846	4.777	4.707	4.722
P. putida	Levulinic acid	100 mM		5.019	5.115	5.194	5.094	5.378	5.071	5.289	5.29	4.996	5.094	5.225	5.544	5.1	5.11	5.439	5.137	5.27	4.959	5.108	5.149	5.173	5.319	5.051	5.187	5.231	4.993	5.17	5.29	5.543	5.129	5.157	5.43	5.105	5.179	5.05	5.409	5.119	5.538	5.188	5.327	5.367	5.247	5.238	5.246	5.2	5.229
P. putida	Levulinic acid	125 mM		5.057	4.879	5.029	5.063	4.838	4.937	4.951	4.862	4.984	4.984	4.884	4.921	5.019	4.899	5.052	4.855	4.974	4.907	5.022	4.99	5.076	4.995	4.925	4.779	4.924	5.054	4.933	5.009	5.093	5.252	5.155	5.121	5.106	4.932	5.031	5.181	5.107	5.274	5.182	5.147	5.038	5.318	5.237	5.21	5.34	4.903
P. putida	Levulinic acid	150 mM		5.257	5.02	5.036	5.106	4.934	5.034	5.102	5.014	5.034	5.17	4.985	4.999	4.961	5.325	4.884	5.023	5.03	5.085	5.032	4.971	4.958	5.204	5.114	4.895	4.901	4.98	4.917	5.15	5.1	4.913	5.145	5.023	5.143	5.09	5.05	4.94	5.106	5.081	5.011	5.048	5.191	4.908	4.935	4.866	5.061	4.937
P. putida	Levulinic acid	225 mM		4.865	4.9	5.109	4.836	5.217	4.947	4.827	5.039	5.021	5.397	5.098	5.113	5.277	5.185	4.959	5.15	5.106	5.085	5.133	5.123	5.072	5.141	5.33	5.136	5.244	5.005	5.384	5.29	4.986	5.027	5.208	5.099	5.017	5.128	4.923	5.092	5.131	5.36	5.277	5.023	5.14	4.983	4.922	5.233	5.188	5.103
P. putida	Levulinic acid	5 mM		5.304	5.738	5.206	5.351	5.76	5.306	5.564	5.315	5.134	5.17	5.098	5.468	5.163	5.464	5.136	5.517	5.409	5.325	5.817	5.491	5.654	5.268	5.457	5.554	5.497	5.501	5.789	5.823	5.404	5.497	5.564	5.709	5.346	5.482	5.646	5.447	5.855	5.652	5.605	5.606	5.683	6.153	5.77	5.639	5.694	5.75
P. putida	Levulinic acid	10 mM		4.889	5.032	5.17	5.29	5.106	5.22	5.152	5.728	5.435	5.195	5.098	5.708	5.594	5.35	5.06	5.276	4.98	5.642	5.247	5.263	6.033	5.407	5.33	5.339	5.294	5.082	5.208	5.328	5.24	5.662	5.335	5.353	5.219	5.217	5.329	5.383	6.452	5.119	5.378	5.543	5.203	5.499	5.605	5.791	5.605	5.293
P. putida	Levulinic acid	25 mM		6.289	6.158	6.155	6.419	6.623	6.236	6.365	6.305	6.048	6.166	6.386	6.075	6.252	6.121	6.108	6.124	6.067	6.173	6.236	6.189	6.122	6.283	6.244	6.315	6.247	6.39	6.484	6.14	6.568	6.347	6.326	6.472	6.22	6.356	6.319	6.473	6.148	6.427	6.236	6.38	6.315	6.393	6.782	6.5	6.44	6.702
P. putida	Levulinic acid	50 mM		4.794	5.079	5.218	5.094	5.23	5.108	5.189	4.951	5.647	5.157	4.884	5.29	5.277	5.046	5.199	5.289	5.043	5.502	4.88	5.06	5.224	5.204	5.305	5.06	4.85	5.272	5.22	4.96	5.088	4.964	5.335	5.353	4.979	4.951	5.151	5.282	5.157	5.373	5.554	5.365	5.178	5.184	5.289	5.043	5.251	5.382
P. putida	Levulinic acid	75 mM		4.913	5.068	5.23	5.057	5.045	5.058	5.102	5.29	4.946	5.006	5.01	4.987	5.214	5.173	5.401	5.061	4.916	5.477	5.032	5.275	5.059	5.039	4.898	4.946	4.977	5.221	4.993	5.138	5.164	5.078	5.005	4.959	5.029	4.837	5.05	4.801	5.335	5.055	5.087	5.086	5.431	4.996	5.137	5.271	5.124	5.039
P. putida	Levulinic acid	100 mM		4.936	5.175	5.255	5.143	4.983	5.257	5.364	5.014	5.234	4.994	5.49	4.961	4.986	5.046	5.249	5.188	4.954	5.06	4.892	4.971	4.945	5.141	4.975	5.212	6.094	5.183	5.081	4.96	5.202	4.976	4.929	5.671	5.27	5.153	4.936	5.371	4.979	5.512	5.15	5.365	5.292	5.273	5.251	5.195	5.124	5.242
P. putida	Levulinic acid	125 mM		5.045	4.665	4.81	4.916	4.851	4.812	4.762	4.774	4.845	4.858	4.896	4.972	4.878	4.734	5.077	4.727	4.897	4.881	4.869	4.951	5.102	4.841	5.219	4.919	5.244	4.888	5.048	4.996	5.068	5.15	5.001	5.019	4.952	4.996	4.916	5.104	5.056	5.12	5.118	4.98	5.064	5.022	5.071	5.159	5.122	5.082
P. putida	Levulinic acid	150 mM		4.663	4.804	4.914	4.75	4.81	4.835	4.752	4.851	4.984	4.754	4.682	5.05	4.847	4.768	4.694	4.694	4.828	4.845	4.88	4.857	4.642	4.709	4.708	4.603	4.926	4.916	4.765	4.947	5.1	5.053	4.662	4.972	4.877	4.773	4.745	4.915	5.055	4.827	4.86	4.807	4.622	4.719	4.745	4.777	4.846	4.785
P. putida	Levulinic acid	225 mM		4.248	4.612	4.282	4.37	4.379	4.339	4.276	4.487	4.283	4.54	4.278	4.594	4.328	4.3	4.354	4.365	4.449	4.427	4.639	4.299	4.503	4.481	4.404	4.464	4.342	4.472	4.462	4.516	4.569	4.405	4.471	4.412	4.307	4.533	4.276	4.598	4.509	4.407	4.38	4.604	4.622	4.543	4.327	4.701	4.353	4.709
[truncated: 1,240 more columns]

## Sheet: A. australica DSM1224
		Concntration	TIME [h] ->	0.00603	0.17958	0.34589	0.51262	0.67925	0.84599	1.01273	1.17944	1.34621	1.51254	1.67958	1.84637	2.01306	2.17965	2.34632	2.5129	2.67946	2.84653	3.01324	3.17972	3.34651	3.51327	3.67988	3.84726	4.01309	4.18006	4.34656	4.5134	4.68012	4.84675	5.01371	5.18017	5.34689	5.51362	5.68053	5.84712	6.0137	6.18229	6.34706	6.51383	6.68065	6.84696	7.01385	7.18073	7.3471	7.51379
A. australica	Formic acid	5 mM		4.1	4.715	4.714	4.659	4.752	4.534	4.546	4.563	4.567	4.688	4.618	4.691	4.856	4.931	4.626	4.854	4.689	4.864	4.646	4.884	4.661	4.766	5.314	4.597	4.822	4.966	4.575	4.942	4.836	4.997	4.745	4.514	4.594	4.629	4.98	4.869	4.803	4.672	4.864	4.715	4.758	4.641	4.675	4.934	4.944	5.444
A. australica	Formic acid	10 mM		4.164	4.3	4.299	4.412	4.414	4.352	4.455	4.292	4.32	4.336	4.578	4.222	4.427	4.331	4.626	4.32	4.363	4.473	4.36	4.415	4.389	4.351	4.383	4.272	4.628	4.58	5.068	4.502	4.577	4.463	4.342	4.345	4.335	4.382	4.448	4.39	4.375	4.257	4.437	4.974	4.901	4.797	4.417	4.26	4.451	4.261
A. australica	Formic acid	25 mM		3.985	4.469	4.364	4.27	4.349	4.365	4.324	4.563	4.45	4.388	4.357	4.352	4.492	4.318	4.365	4.515	4.676	4.525	4.698	4.389	4.57	4.649	4.603	4.311	4.422	4.425	4.264	4.45	4.473	4.554	4.368	4.358	4.971	4.421	4.37	4.714	4.271	4.231	4.424	4.352	4.577	4.485	4.275	4.571	4.308	4.365
A. australica	Formic acid	50 mM		4.062	4.287	4.455	4.464	4.271	4.404	4.377	4.563	4.346	4.701	4.383	4.378	4.544	4.357	4.352	4.346	4.533	4.382	4.269	4.337	4.466	4.234	4.512	4.298	4.202	4.129	4.251	4.463	4.265	4.646	4.446	4.267	4.296	4.239	4.539	4.455	4.375	4.023	4.528	4.209	4.602	4.407	4.727	4.532	4.166	4.482
A. australica	Formic acid	75 mM		4.152	4.482	4.519	4.464	4.479	4.638	4.754	4.654	4.372	4.623	4.735	4.652	4.661	4.67	5.058	4.541	4.467	4.63	4.438	4.545	4.389	4.597	4.525	4.506	4.68	4.695	4.562	4.631	4.564	4.659	4.472	4.799	4.542	4.512	4.565	4.481	4.907	4.322	4.761	5.116	4.564	4.719	4.572	4.429	4.944	4.612
A. australica	Formic acid	100 mM		4.152	4.326	4.286	4.451	4.44	4.404	4.468	4.408	4.411	4.727	4.409	4.509	4.401	4.422	4.247	4.476	4.52	4.408	4.373	4.337	4.544	4.338	4.538	4.389	4.383	4.412	4.925	4.437	4.317	4.502	4.433	4.669	4.465	4.577	4.383	4.351	4.453	4.361	4.709	4.494	4.395	4.667	4.378	4.351	4.672	4.469
A. australica	Formic acid	150 mM		4.42	4.52	4.61	4.659	4.544	4.755	4.507	4.809	4.632	4.688	4.539	5.212	4.596	4.553	4.561	4.671	4.885	4.786	4.711	4.975	4.79	4.922	4.577	4.804	4.577	4.592	4.523	4.644	4.654	4.867	4.667	4.76	4.594	4.59	4.526	4.752	4.53	4.685	4.605	4.624	4.693	4.771	4.701	4.455	4.853	4.833
A. australica	Formic acid	225 mM		4.049	4.313	4.377	4.49	4.401	4.417	4.298	4.292	4.463	4.44	4.435	4.613	4.492	4.435	4.574	4.437	4.337	4.473	4.724	4.467	4.337	4.455	4.435	4.623	4.266	4.58	4.653	4.579	4.473	4.528	4.42	4.423	4.179	4.356	4.746	4.299	4.362	4.257	4.347	4.352	4.447	4.316	4.43	4.377	4.451	4.417
A. australica	Formic acid	5 mM		4.292	4.559	4.26	4.27	4.44	4.287	4.481	4.473	4.359	4.296	4.226	4.365	4.362	4.37	4.456	4.216	4.245	4.525	4.334	4.663	4.337	4.714	4.293	4.324	4.292	4.785	4.407	4.398	4.214	4.359	4.433	4.345	4.465	4.291	4.409	4.442	4.855	4.53	4.23	4.235	4.46	4.225	4.288	4.338	4.347	4.17
A. australica	Formic acid	10 mM		4.1	4.274	4.416	4.555	4.466	4.391	4.39	4.305	4.333	4.662	4.344	4.652	4.479	4.435	4.744	4.437	4.559	4.408	4.36	4.402	4.376	4.571	4.331	4.428	4.538	4.49	4.381	4.644	4.771	4.672	4.316	4.371	4.426	4.668	4.604	4.649	4.453	4.517	4.825	4.974	4.564	4.459	4.869	4.364	4.49	4.612
A. australica	Formic acid	25 mM		4.305	4.469	4.506	4.27	4.544	5.118	4.598	4.434	4.788	4.545	4.539	4.6	4.713	4.644	4.522	4.541	4.689	4.578	4.542	4.428	4.402	4.597	4.512	4.636	4.499	4.412	4.485	4.683	5.186	4.502	4.589	4.41	4.88	4.668	4.513	4.519	4.517	4.517	4.437	4.624	4.901	4.394	4.778	4.442	4.672	4.495
A. australica	Formic acid	50 mM		4.228	4.469	4.856	4.75	4.492	4.495	4.455	4.524	4.697	4.714	4.813	4.717	4.674	4.605	4.587	4.528	4.794	4.682	4.503	4.571	4.441	4.701	4.629	4.856	4.564	4.4	4.692	4.851	4.589	4.607	4.459	4.695	4.75	4.499	4.591	4.61	4.453	4.517	4.631	4.443	4.641	4.498	4.456	4.429	4.866	4.56
A. australica	Formic acid	75 mM		4.203	4.676	4.597	4.685	4.674	4.586	4.572	4.641	4.801	4.532	4.565	4.522	4.531	4.605	4.679	4.723	4.533	4.499	4.698	4.571	4.531	4.519	4.668	4.545	4.525	4.477	4.614	4.528	4.512	4.633	4.654	4.618	4.542	4.72	4.578	4.804	4.556	4.4	4.761	4.676	5.017	4.524	4.636	4.649	4.516	4.859
A. australica	Formic acid	100 mM		4.343	4.728	4.493	4.477	4.596	4.547	4.429	4.46	4.593	4.44	4.552	4.691	4.414	5.114	4.43	4.515	4.402	4.551	4.542	4.689	4.596	4.545	4.525	4.739	4.422	4.567	4.329	4.67	4.641	4.802	4.537	4.397	4.465	4.85	4.474	4.74	4.375	4.374	4.282	4.404	4.434	4.446	4.623	4.623	4.529	4.469
A. australica	Formic acid	150 mM		4.829	5.259	5.257	5.048	5.052	5.079	5.119	5.016	5.087	4.832	4.996	5.238	5	5.009	5.136	5.127	4.977	5.034	4.946	5.027	4.997	5.013	5.12	5.103	5.029	4.927	4.899	5.2	5.043	5.127	4.952	4.981	4.88	5.084	5.07	4.856	5.076	5.269	5.032	5.09	5.238	4.992	4.92	4.752	5.048	4.976
A. australica	Formic acid	225 mM		4.203	4.482	4.39	4.464	4.518	4.495	4.377	4.447	4.71	4.414	4.513	4.417	4.414	4.749	4.43	4.515	4.493	4.356	4.438	4.61	4.453	4.623	4.538	4.428	4.422	4.348	4.316	4.282	4.564	4.476	4.433	4.488	4.867	4.473	4.552	4.558	4.44	4.387	4.812	4.43	4.317	4.394	4.378	4.429	4.334	4.677
A. australica	Formic acid	5 mM		4.049	4.248	4.571	4.321	4.297	4.573	4.337	4.628	4.58	4.31	4.448	4.313	4.166	5.075	4.391	4.528	4.415	4.343	4.49	4.48	4.466	4.766	4.422	5.012	4.706	4.425	4.653	4.554	4.564	4.554	4.368	4.644	4.205	4.59	4.565	4.61	4.336	4.543	4.502	4.533	4.33	4.342	4.301	4.351	4.295	4.508
A. australica	Formic acid	10 mM		4.139	4.378	4.481	4.321	4.297	4.69	4.585	4.188	4.372	4.558	4.422	4.417	4.726	4.696	4.352	4.58	4.885	4.486	4.542	4.506	4.311	4.39	4.745	4.363	4.344	4.49	4.562	4.424	4.564	4.659	4.433	4.293	4.542	4.408	4.759	4.416	4.725	4.387	4.424	4.598	4.602	4.732	4.417	4.532	4.282	4.534
A. australica	Formic acid	25 mM		4.152	4.456	4.519	4.918	4.648	4.469	4.702	4.576	4.398	4.597	4.592	4.522	4.791	4.696	4.705	4.906	4.559	4.63	4.946	4.545	4.92	5.078	4.448	4.675	5.288	4.592	4.588	4.631	4.914	4.932	5.147	4.708	4.88	4.694	4.772	5.063	4.491	4.53	5.006	4.702	4.641	4.472	4.895	5.089	4.542	4.651
A. australica	Formic acid	50 mM		4.241	4.728	4.519	4.633	4.674	4.612	4.546	4.744	4.71	4.832	4.735	4.795	5.182	4.735	4.77	4.606	4.663	4.578	5.063	4.871	5.191	4.675	4.59	4.571	5.171	4.631	4.757	4.592	4.875	5.309	4.563	4.631	5.049	4.824	4.85	4.584	4.842	4.633	4.696	4.663	4.797	4.576	4.546	5.05	4.672	4.573
A. australica	Formic acid	75 mM		4.407	4.585	4.921	4.776	4.609	4.586	4.741	4.744	4.671	4.727	4.657	4.848	4.895	4.618	4.561	4.945	4.585	4.747	4.542	4.61	4.79	4.805	4.745	4.623	4.564	4.683	4.796	4.748	4.797	5.023	4.81	4.734	4.737	4.694	4.72	5.18	4.725	4.828	4.566	4.857	4.693	4.745	4.662	4.973	5.217	4.664
A. australica	Formic acid	100 mM		4.471	4.443	4.584	4.97	4.609	4.703	4.637	4.68	4.554	4.897	4.605	4.561	4.531	4.67	4.757	4.632	4.65	4.499	4.672	4.61	4.687	5.078	4.732	4.7	4.422	4.644	4.886	4.476	5.121	4.594	4.589	4.54	4.491	4.499	4.409	4.481	4.66	4.543	4.528	4.611	4.408	4.693	4.456	4.364	4.477	4.495
A. australica	Formic acid	150 mM		4.548	4.702	5.037	4.75	4.83	4.729	4.898	4.77	4.84	4.91	4.8	5.082	4.791	4.879	5.018	4.958	4.742	5.112	5.011	4.793	4.712	4.831	4.771	5.155	4.861	4.94	5.21	5.006	4.68	4.841	4.835	4.994	4.893	5.227	4.85	4.934	4.855	4.672	4.98	4.87	4.719	5.278	4.753	4.778	4.944	4.69
A. australica	Formic acid	225 mM		4.611	4.805	5.063	4.672	4.856	4.82	4.924	4.692	4.827	4.74	4.931	4.769	5.026	4.631	4.666	4.749	4.663	4.525	4.75	4.65	4.842	4.584	4.59	4.843	4.758	4.837	4.873	4.592	4.577	4.763	4.68	4.773	4.776	4.824	4.772	4.804	4.608	4.569	4.657	5.038	4.745	4.862	4.753	4.675	4.607	4.742
			TIME [h] ->	0.01239	0.17942	0.34604	0.51265	0.67962	0.84627	1.01301	1.17929	1.34641	1.51308	1.6799	1.84629	2.01344	2.1798	2.34855	2.51332	2.67976	2.84643	3.01317	3.17983	3.34683	3.5134	3.68021	3.84652	4.01353	4.18039	4.34688	4.51351	4.68035	4.84679	5.01356	5.18025	5.34711	5.51372	5.68038	5.84724	6.01365	6.18046	6.34719	6.51405	6.68072	6.84745	7.01398	7.18064	7.3476	7.51403
A. australica	Acetic acid	10 mM		4.495	4.805	4.336	4.277	4.406	4.243	4.472	4.693	4.427	4.82	4.616	4.381	4.403	4.156	4.489	4.394	4.288	4.297	4.479	4.58	4.6	4.217	4.337	4.241	4.719	4.229	4.338	4.427	4.47	4.764	4.716	4.875	4.568	4.451	4.483	4.644	4.852	4.259	4.389	4.661	4.656	4.5	4.358	4.416	4.921	4.556
A. australica	Acetic acid	25 mM		4.495	4.294	4.52	4.46	4.551	4.467	4.459	4.351	4.638	4.335	4.419	4.446	4.245	4.457	4.476	4.433	4.485	4.711	4.427	4.802	4.341	4.581	4.545	4.67	4.524	4.515	4.701	4.621	4.431	4.452	4.638	4.589	4.49	4.933	4.911	4.748	4.54	4.531	5.451	4.726	4.474	4.526	4.422	4.52	4.688	4.478
A. australica	Acetic acid	50 mM		4.373	4.739	4.77	4.631	4.735	4.361	4.393	4.759	4.349	4.545	4.393	4.354	4.666	4.838	4.593	4.433	5.008	4.672	4.427	4.462	4.638	4.646	4.83	4.709	4.342	4.671	4.61	4.414	4.457	4.764	4.443	4.538	5.072	4.816	4.742	4.851	4.969	4.35	4.674	4.622	4.357	4.617	4.875	4.559	4.468	4.504
A. australica	Acetic acid	75 mM		6.234	6.402	6.088	6.271	6.226	6.074	6.037	5.955	6.7	6.261	6.208	6.068	6.611	6.018	6.399	6.506	5.936	6.108	6.164	6.028	6.111	6.203	6.35	6.218	5.967	6.037	5.987	6.317	6.232	6.374	6.534	6.327	6.146	6.078	6.271	6.171	6.37	6.473	6.15	6.193	5.991	6.152	6.258	6.637	6.604	6.205
A. australica	Acetic acid	100 mM		4.346	4.543	4.56	4.513	4.472	4.506	4.604	4.246	4.598	4.388	4.248	4.564	4.245	4.287	4.423	4.705	4.628	4.685	4.662	4.449	4.612	4.996	4.493	4.228	5.278	4.45	4.468	4.388	4.379	4.349	4.443	4.706	4.736	4.894	4.535	4.373	4.631	4.596	4.376	4.466	4.993	4.578	4.513	4.403	4.312	4.543
A. australica	Acetic acid	150 mM		5.283	5.433	5.297	5.694	5.725	5.508	5.577	5.745	5.886	5.541	5.497	5.374	5.349	5.703	5.693	5.664	5.321	5.41	5.185	5.324	5.297	5.333	5.324	5.347	5.395	5.139	5.286	5.282	5.208	5.231	5.261	5.108	4.956	5.402	5.014	5.201	5.124	5.139	5.269	5.259	5.317	5.137	5.134	4.987	5.037	5.218
A. australica	Acetic acid	225 mM		4.305	4.53	4.415	4.395	4.392	4.388	4.525	4.443	4.362	4.427	4.524	4.498	4.311	4.641	4.449	4.484	4.354	4.607	4.453	4.541	4.664	4.568	4.493	4.631	4.498	4.606	4.727	4.686	4.561	4.414	4.352	4.447	4.451	4.477	4.457	4.295	4.592	4.479	4.609	4.804	4.422	4.565	4.513	4.974	4.377	4.634
A. australica	Acetic acid	300 mM		4.224	4.595	4.52	4.434	4.485	4.559	4.472	4.483	4.953	4.624	4.656	4.524	4.311	4.628	4.449	4.847	4.72	4.646	4.519	4.854	4.535	4.762	4.519	4.566	4.654	4.71	4.598	4.686	4.677	4.452	4.456	4.615	4.412	4.699	4.548	4.709	4.657	4.673	4.777	4.661	4.643	4.565	4.901	4.753	4.636	4.517
A. australica	Acetic acid	10 mM		4.02	4.713	4.164	4.421	4.195	4.19	4.367	4.141	4.283	4.453	4.103	4.198	4.114	4.864	4.449	4.277	4.158	4.672	4.153	4.397	4.354	4.152	4.285	4.215	4.199	4.333	4.234	5.217	4.263	4.193	4.235	4.382	4.658	4.334	4.159	4.619	4.151	4.699	4.531	4.376	5.33	4.461	4.396	4.494	4.74	4.686
A. australica	Acetic acid	25 mM		4.278	4.739	4.665	4.46	4.274	4.401	4.433	4.483	4.519	5.148	4.406	4.551	4.771	4.929	4.737	4.886	4.628	4.452	4.728	4.945	4.729	4.749	4.96	4.787	4.706	4.723	4.818	4.686	4.587	4.738	5.326	5.056	4.813	4.946	4.95	4.8	4.969	4.544	4.803	4.57	4.954	4.799	4.629	5.013	4.908	4.959
A. australica	Acetic acid	50 mM		4.237	4.661	4.56	4.487	4.669	4.361	4.512	4.68	4.822	4.715	4.761	4.511	4.442	4.759	4.554	4.653	4.615	4.75	4.558	4.619	4.6	4.775	4.662	4.501	4.862	4.723	5.13	4.751	4.522	4.816	4.716	4.512	4.749	4.53	4.911	4.58	4.553	4.583	4.544	4.908	4.759	4.669	4.603	4.844	4.61	4.634
A. australica	Acetic acid	75 mM		4.645	4.988	4.652	4.933	4.63	4.585	4.696	5.035	4.572	4.597	4.695	5.008	4.508	4.628	4.92	5.119	4.916	4.827	4.584	4.723	5.026	5.126	4.727	5.139	4.94	4.918	4.935	4.932	4.962	4.725	4.872	5.406	5.059	5.089	4.729	5.11	4.735	4.958	5.153	5.233	5.006	4.942	4.681	4.831	5.011	4.79
A. australica	Acetic acid	100 mM		4.726	4.87	4.586	4.946	4.577	5.086	4.867	4.667	4.664	4.663	4.748	5.152	4.39	4.759	4.763	4.653	4.825	5.034	4.989	4.984	4.729	4.931	4.83	5.021	4.732	4.632	4.896	4.751	4.988	4.712	4.586	5.173	4.943	4.92	4.742	5.097	4.852	4.855	4.855	4.869	4.863	4.968	4.81	4.792	4.817	4.582
A. australica	Acetic acid	150 mM		4.604	4.726	4.678	4.775	4.788	4.546	4.59	4.627	4.743	4.689	4.59	4.786	4.876	4.484	4.502	4.64	4.655	4.659	4.506	4.71	4.561	4.957	4.895	4.683	4.862	4.554	4.623	4.531	4.768	4.725	4.586	4.745	4.593	4.829	4.574	4.45	4.878	4.66	4.764	4.895	4.746	5.007	4.81	4.481	4.597	4.647
A. australica	Acetic acid	225 mM		4.169	4.53	4.454	4.539	4.617	4.454	4.485	4.588	4.546	4.44	4.287	4.681	4.705	4.615	4.881	4.394	4.955	4.413	4.532	4.736	4.574	4.672	4.571	4.917	4.602	4.45	4.779	4.725	4.561	4.647	4.534	4.434	4.788	4.959	4.794	4.58	4.631	4.389	4.803	4.7	4.5	5.371	4.759	4.61	4.623	4.738
A. australica	Acetic acid	300 mM		4.346	4.91	4.849	4.92	4.63	4.704	4.932	4.759	4.716	5.41	4.564	4.734	4.653	4.746	5.143	4.705	4.838	4.659	4.688	4.736	4.78	4.672	5.038	4.722	4.836	4.853	5.182	4.971	4.625	4.712	5.105	4.901	4.969	4.686	4.976	5.201	4.969	4.764	5.205	4.7	4.798	5.267	4.81	4.987	4.727	4.868
A. australica	Acetic acid	10 mM		4.129	4.242	5.377	4.749	4.01	4.322	4.091	4.193	4.94	5.108	4.182	4.354	4.337	4.261	4.763	4.731	4.249	4.724	5.381	5.415	4.199	4.801	4.389	4.774	4.407	4.268	4.507	4.647	4.172	4.556	4.222	4.615	5.266	4.595	4.678	4.942	4.657	4.272	4.195	4.441	4.435	4.513	4.759	4.766	4.947	4.829
A. australica	Acetic acid	25 mM		4.59	4.582	4.375	4.736	5.421	4.559	4.525	4.68	5.176	4.728	4.643	4.681	4.548	4.89	4.619	5.508	4.576	4.633	4.871	4.958	4.78	5.152	4.766	4.67	4.615	4.632	4.844	4.738	5.442	4.751	5.053	4.538	4.606	4.803	4.703	4.774	4.8	4.673	5.01	4.648	4.759	4.773	5.185	5.091	4.571	5.595
A. australica	Acetic acid	50 mM		4.93	5.42	4.929	5.051	4.947	5.178	4.932	5.442	4.966	5.017	5.116	5.218	5.349	5.087	5.549	5.107	5.23	5.202	5.328	6.054	5.517	5.359	5.376	5.021	5.057	6.102	5.143	5.217	5.221	5.102	5.365	5.173	5.344	5.089	5.403	5.24	5.28	6.615	5.36	4.973	5.369	5.293	5.573	5.377	5.387	5.296
A. australica	Acetic acid	75 mM		5.038	4.7	4.849	4.893	4.894	4.519	5.248	4.548	4.611	4.833	4.735	4.956	4.482	4.759	4.646	4.912	5.112	4.944	4.91	4.802	4.961	4.633	4.921	4.579	4.667	5.009	4.883	4.842	4.846	4.66	4.781	4.654	4.775	4.608	4.703	5.058	5.734	4.764	5.088	4.817	4.565	4.604	4.552	4.533	4.649	4.855
A. australica	Acetic acid	100 mM		4.4	4.412	4.375	4.434	4.168	4.546	4.551	4.391	4.835	4.715	4.472	4.603	4.442	4.575	4.515	4.381	4.419	4.555	4.545	4.58	4.651	4.477	4.493	4.397	4.68	4.58	5.273	4.518	4.612	4.452	4.599	4.512	4.555	4.894	4.807	4.541	4.774	4.906	4.402	4.726	4.565	4.877	4.513	4.533	4.623	4.491
A. australica	Acetic acid	150 mM		5.582	5.721	5.68	5.746	5.698	5.613	6.011	5.745	5.715	5.685	5.747	5.714	5.599	5.664	5.64	6.053	5.687	5.552	5.681	5.806	5.685	6.125	5.791	5.698	5.928	5.725	6	5.968	5.74	5.854	5.755	5.679	5.667	5.545	5.908	5.796	6.058	5.696	5.671	5.752	5.875	5.892	5.625	5.987	5.698	5.646
A. australica	Acetic acid	225 mM		4.604	4.752	4.612	5.13	5.012	5.205	4.919	4.93	4.782	5.121	4.616	5.008	4.705	4.838	4.75	4.847	4.903	4.646	5.211	5.05	4.742	4.918	4.921	5.034	4.732	4.866	5.104	5.126	5.027	5.076	4.755	5.095	4.775	5.115	4.807	4.942	4.865	4.751	4.739	4.973	5.123	4.799	5.043	4.753	4.843	4.92
A. australica	Acetic acid	300 mM		4.454	4.399	4.467	4.657	4.366	4.48	4.669	4.772	5.111	4.519	4.643	4.812	4.416	4.654	4.724	4.64	4.877	4.53	4.871	4.488	4.768	4.542	4.545	4.748	4.42	4.788	4.844	4.505	4.936	4.517	4.859	4.667	4.632	4.66	4.496	4.45	4.605	4.764	4.402	4.518	4.578	4.721	4.603	4.52	4.571	4.504
			TIME [h] ->	0.00798	0.17959	0.34596	0.51261	0.67955	0.84606	1.01264	1.17966	1.34597	1.51299	1.6798	1.84641	2.01287	2.17966	2.34835	2.51302	2.67961	2.84829	3.01321	3.18009	3.34637	3.51329	3.67984	3.84655	4.01345	4.18016	4.34695	4.5136	4.68031	4.84677	5.01347	5.18032	5.34689	5.51366	5.68029	5.847	6.01349	6.18067	6.34705	6.51371	6.6803	6.8473	7.01392	7.18072	7.34735	7.51528
A. australica	Propionic acid	5 mM		4.772	4.921	4.917	5.021	4.839	4.992	4.772	4.758	5.018	4.817	4.784	4.866	5.088	4.741	4.664	4.881	4.714	4.57	4.988	4.734	4.863	4.617	4.936	5.237	5.769	4.914	5.041	4.984	4.981	4.82	4.968	4.674	4.88	4.802	4.996	5.02	5.034	5.447	4.931	4.892	4.864	4.943	5.077	4.923	4.883	5.352
A. australica	Propionic acid	10 mM		4.986	5.248	5.03	4.932	4.827	5.273	5.155	5.324	5.044	5.062	4.809	5.202	4.882	5.052	5.156	4.984	4.831	4.843	5.014	4.864	5.136	4.929	5.327	5.015	4.945	5.214	5.107	5.011	5.125	5.146	5.046	5.054	5.142	4.998	5.282	5.125	4.955	5.434	5.01	5.141	5.244	5.035	5.143	5.16	4.988	5.378
A. australica	Propionic acid	25 mM		6.757	6.721	6.69	6.644	6.587	6.707	7.023	7.022	6.459	6.492	6.335	6.725	6.483	6.221	6.465	6.295	6.467	6.379	6.898	6.298	6.996	6.494	6.486	6.725	6.423	6.348	6.253	6.694	6.351	6.722	6.38	6.612	6.634	6.607	7.039	6.38	6.62	6.445	6.57	6.505	6.687	6.424	6.481	6.635	6.778	6.475
A. australica	Propionic acid	50 mM		5.011	5.286	5.156	5.186	5.118	5.068	5.309	5.273	5.263	5.075	4.939	5.77	5.088	4.961	5.104	4.959	5.324	5.012	5.079	4.981	4.98	5.021	5.275	4.988	5.01	5.123	5.484	5.193	5.06	5.224	5.465	5.106	5.037	5.404	5.503	5.203	5.047	5.198	5.023	5.05	5.061	5.061	5.195	5.384	5.133	5.352
A. australica	Propionic acid	75 mM		4.622	4.531	4.59	4.565	4.725	4.71	4.644	4.501	4.594	4.676	4.447	4.75	4.649	4.364	4.768	4.504	4.636	4.622	4.534	4.303	4.72	4.59	4.793	4.414	4.395	4.719	4.716	4.697	4.616	4.794	4.458	4.399	5.09	4.854	4.684	4.916	4.968	4.764	4.865	4.512	4.589	4.615	4.657	4.568	4.593	4.572
A. australica	Propionic acid	100 mM		4.848	4.896	4.829	4.907	4.801	5.184	5.04	5.067	4.941	5.075	4.745	5.047	4.894	4.611	4.91	4.868	4.662	4.609	4.741	4.721	4.811	4.838	4.936	4.623	4.67	4.784	5.068	4.867	5.099	4.794	4.772	4.739	4.697	4.697	5.022	5.164	4.863	4.817	4.787	4.958	4.956	4.812	5.024	4.765	4.83	5.008
A. australica	Propionic acid	150 mM		5.112	5.122	5.08	5.224	4.941	5.043	5.398	5.028	4.967	4.83	4.848	5.086	4.882	4.689	4.988	4.764	4.74	4.921	4.91	4.707	5.019	4.76	4.884	4.753	4.605	4.849	4.924	4.854	4.786	5.133	4.837	4.844	4.972	5.05	4.983	4.968	4.601	4.856	4.813	4.892	4.838	4.917	4.788	4.686	4.83	4.823
A. australica	Propionic acid	225 mM		4.609	4.669	4.703	4.704	4.776	4.851	4.823	4.913	4.825	4.791	4.603	4.828	5.101	4.494	4.716	4.66	4.454	4.596	4.793	4.668	4.668	4.603	4.78	4.897	4.552	4.497	4.742	4.567	4.773	4.716	4.55	4.687	4.789	4.553	4.736	4.824	4.64	4.607	4.813	4.709	4.733	4.563	4.801	4.607	4.659	4.836
A. australica	Propionic acid	5 mM		5.061	5.11	5.093	5.11	5.08	5.273	5.219	5.106	5.005	5.448	5.288	5.125	5.669	4.91	5.195	5.127	4.87	5.091	5.261	5.177	4.993	5.151	5.132	5.067	5.089	5.618	5.81	5.219	5.151	5.394	5.517	5.119	5.129	5.077	5.347	5.465	5.427	5.408	5.692	5.587	5.139	5.257	5.248	5.45	5.462	5.299
A. australica	Propionic acid	10 mM		6.254	6.393	6.086	5.947	6.055	5.888	6.179	5.954	6.189	6.376	6.128	5.938	5.992	5.884	5.83	6.023	6.013	6.145	5.924	5.907	6.059	6.338	6.07	6.164	5.886	6.127	5.966	6.381	5.999	7.061	5.949	6.363	6.11	6.071	6.349	6.497	6.266	6.379	6.033	6.256	6.11	6.031	6.271	6.148	6.436	6.197
A. australica	Propionic acid	25 mM		5.199	5.324	5.47	5.465	5.245	5.299	5.232	5.414	5.417	5.384	5.12	5.344	5.321	5.208	5.169	5.27	5.091	5.468	5.352	5.19	5.422	5.438	5.366	5.302	5.206	5.227	5.367	5.258	5.412	5.446	5.308	5.329	5.325	5.221	5.568	5.595	5.624	5.526	5.469	5.325	5.625	5.362	5.523	5.424	5.462	5.378
A. australica	Propionic acid	50 mM		5.3	5.059	5.345	5.452	5.232	4.979	5.04	5.466	5.456	5.126	5.52	5.202	5.191	4.948	5.104	4.868	4.805	4.921	4.936	5.294	5.123	4.929	5.106	5.263	5.023	4.888	5.328	5.219	5.034	5.146	4.942	4.988	4.985	4.88	5.412	5.883	5.034	5.171	5.534	4.997	5.021	4.995	5.103	5.095	4.83	5.206
A. australica	Propionic acid	75 mM		9.683	9.905	9.67	9.56	9.628	9.689	9.581	9.632	9.612	9.415	9.399	9.462	9.492	9.338	9.704	9.58	9.298	9.231	9.418	9.519	10.025	9.337	9.404	9.206	9.51	9.372	9.379	9.29	9.637	9.445	9.505	9.453	9.407	9.316	9.615	9.504	9.569	9.266	9.324	9.443	9.296	9.335	9.642	9.86	9.358	9.25
A. australica	Propionic acid	100 mM		6.958	7.111	6.703	6.758	6.955	6.681	6.844	7.022	7.051	6.762	6.671	6.828	6.974	6.663	6.646	6.659	6.779	6.783	6.885	6.768	6.709	6.599	6.799	6.817	6.933	6.622	6.761	6.642	6.703	6.996	6.759	6.729	6.751	6.542	6.961	6.85	6.869	6.917	6.911	7.082	6.844	6.805	6.809	6.911	6.66	6.832
A. australica	Propionic acid	150 mM		5.652	5.676	5.659	5.579	5.84	5.696	5.693	5.929	5.662	5.732	5.714	5.615	5.747	5.702	5.623	5.582	5.441	5.442	5.547	5.594	5.656	5.725	5.9	5.681	5.52	5.449	5.758	5.428	5.607	5.628	5.517	5.577	5.587	5.587	5.751	5.791	5.584	5.539	5.456	5.561	5.703	5.533	5.602	5.582	5.449	5.642
A. australica	Propionic acid	225 mM		4.71	5.022	5.043	5.085	5.055	5.107	5.13	5.234	4.967	4.843	5.081	5.021	4.92	5.104	4.962	4.946	5.104	4.986	4.871	4.89	4.889	5.099	4.949	4.806	4.67	4.654	4.924	4.763	4.76	4.846	5.073	4.805	4.841	4.841	4.944	4.902	4.745	4.856	4.826	4.748	5.205	4.93	4.749	4.897	4.843	4.85
A. australica	Propionic acid	5 mM		5.714	5.777	5.546	5.516	5.384	5.568	5.616	5.594	5.559	5.603	5.934	5.705	5.734	5.442	5.687	5.543	5.506	5.533	5.729	5.529	5.955	5.751	5.575	5.511	5.664	5.631	5.68	5.95	5.568	5.719	5.543	5.774	5.469	5.665	5.933	5.922	5.663	5.801	5.862	5.745	5.756	6.267	5.969	5.621	6.146	5.867
A. australica	Propionic acid	10 mM		5.727	5.512	5.596	5.655	5.599	5.44	5.833	5.761	5.546	5.526	5.469	5.705	5.798	5.299	6.128	5.595	5.519	5.403	5.638	5.49	5.539	5.516	5.848	5.55	5.507	5.592	6.357	5.702	5.816	5.954	5.713	5.761	5.469	5.6	5.803	6.68	5.519	5.801	5.888	5.928	6.319	5.887	5.93	5.871	5.975	5.973
A. australica	Propionic acid	25 mM		5.086	5.16	5.055	5.059	5.485	5.401	5.142	5.273	4.993	5.062	5.133	5.163	5.088	4.961	5.066	5.192	4.961	5.156	5.417	4.994	5.162	5.125	5.171	5.067	5.219	5.071	5.536	5.18	5.725	5.094	5.138	5.302	5.116	5.194	5.243	5.399	5.702	5.618	5.338	5.194	5.493	5.284	5.313	5.582	5.251	5.537
A. australica	Propionic acid	50 mM		5.664	5.739	5.634	5.604	6.169	5.811	5.948	5.723	5.777	5.693	5.508	5.744	5.824	5.286	5.804	5.919	5.649	5.52	5.651	5.451	5.799	5.764	5.523	5.628	5.546	5.762	5.706	5.559	5.816	6.084	5.674	5.721	5.535	5.757	6.362	5.791	5.506	5.749	5.692	5.915	5.808	5.847	6.376	5.713	5.791	6.079
A. australica	Propionic acid	75 mM		5.036	5.11	5.269	5.072	5.08	5.465	5.117	5.26	5.005	5.538	4.822	5.125	5.204	4.806	4.975	5.205	4.922	5.025	5.196	4.864	5.019	5.177	4.832	4.832	4.84	4.966	5.133	4.906	5.255	5.133	4.942	5.001	4.946	4.802	5.412	5.373	5.099	4.83	4.865	4.866	4.851	5.362	5.313	4.91	4.988	5.035
A. australica	Propionic acid	100 mM		5.212	5.399	5.294	5.275	5.207	5.209	5.872	5.247	5.314	5.551	5.223	5.822	5.476	5.078	5.325	5.192	5.714	5.064	5.079	5.464	5.331	5.242	5.236	5.289	5.01	5.136	5.315	5.076	5.164	5.485	5.229	5.263	5.679	5.234	5.269	5.504	5.139	5.145	5.233	5.273	5.244	5.389	5.628	5.16	5.607	5.524
A. australica	Propionic acid	150 mM		6.041	6.117	6.024	6.112	6.055	5.952	6.23	6.083	6.061	5.989	6.025	6.067	6.044	5.845	5.921	5.971	5.948	5.846	5.872	5.829	6.085	5.96	5.952	5.981	5.847	5.827	5.927	5.833	5.868	5.928	6.119	6.206	5.849	5.993	6.089	6.327	5.886	6.011	5.823	5.928	6.057	5.9	6.061	6.161	6.344	5.827
A. australica	Propionic acid	225 mM		4.458	4.506	4.64	4.514	4.7	4.71	4.669	4.835	4.735	4.585	4.383	5.073	4.727	4.585	4.599	4.686	4.623	4.479	4.573	4.525	4.655	4.564	4.559	4.505	4.513	4.693	4.429	4.528	4.564	4.625	4.602	4.438	4.449	4.619	4.788	4.824	4.654	4.489	4.839	4.656	4.51	4.628	4.552	4.581	4.751	4.546
			TIME [h] ->	0.00798	0.17959	0.34596	0.51261	0.67955	0.84606	1.01264	1.17966	1.34597	1.51299	1.6798	1.84641	2.01287	2.17966	2.34835	2.51302	2.67961	2.84829	3.01321	3.18009	3.34637	3.51329	3.67984	3.84655	4.01345	4.18016	4.34695	4.5136	4.68031	4.84677	5.01347	5.18032	5.34689	5.51366	5.68029	5.847	6.01349	6.18067	6.34705	6.51371	6.6803	6.8473	7.01392	7.18072	7.34735	7.51528
A. australica	Butyric acid	5 mM		5.626	5.978	5.797	5.947	5.777	5.798	5.718	5.967	6.138	6.079	5.818	5.873	6.018	5.819	5.843	6.023	5.883	5.859	6.028	6.09	6.072	5.881	5.978	6.085	5.991	5.97	6.071	6.133	6.116	6.123	6.027	6.913	6.241	6.464	6.245	6.275	6.476	6.497	6.269	6.44	6.398	6.595	6.494	6.371	6.502	6.316
A. australica	Butyric acid	10 mM		5.915	6.129	6.049	6.035	6.816	5.888	6.358	5.903	5.983	6.157	6.076	6.028	6.005	5.975	5.947	6.529	6.363	6.197	6.015	6.025	6.124	6.351	6.2	6.033	6.253	6.127	6.123	6.315	6.207	6.384	6.184	6.337	6.333	6.621	6.44	6.157	7	6.366	6.321	6.912	6.569	6.752	6.704	6.411	6.475	6.515
A. australica	Butyric acid	25 mM		6.769	6.809	6.652	6.631	6.6	6.617	6.665	6.559	6.549	6.569	6.451	6.48	6.78	6.611	6.504	6.763	6.571	6.562	6.651	6.82	6.735	6.899	6.643	6.725	6.737	6.752	6.891	6.681	6.638	6.774	7.125	6.847	7.052	6.621	6.83	6.876	6.934	6.865	6.924	7.345	7.027	6.936	6.861	7.24	7.094	7.043
A. australica	Butyric acid	50 mM		4.823	4.845	5.307	4.882	4.434	4.723	4.464	4.63	4.877	4.74	4.732	4.75	4.662	4.676	4.573	4.478	4.987	4.7	4.651	4.655	5.136	4.812	4.624	4.662	4.932	4.693	4.859	4.528	4.981	5.12	4.876	4.622	4.998	4.684	4.723	4.981	4.903	4.843	4.826	5.01	4.838	4.838	5.051	4.7	4.843	4.876
A. australica	Butyric acid	75 mM		4.823	4.971	4.691	4.755	4.687	4.736	4.772	4.72	4.607	4.843	4.784	4.673	4.572	4.78	5.079	4.777	4.766	4.609	4.923	5.073	4.577	4.669	4.754	4.623	5.023	4.758	4.794	4.658	4.721	4.729	4.903	5.302	4.736	4.88	5.022	4.942	5.034	4.699	4.721	4.997	4.746	4.812	4.644	5.397	4.804	4.889
A. australica	Butyric acid	100 mM		4.622	4.619	4.678	4.653	4.662	4.403	4.631	4.488	4.632	4.521	4.344	4.376	4.61	4.533	4.327	4.634	4.623	4.648	4.625	4.786	4.603	4.486	4.468	4.492	4.461	4.615	4.612	4.619	4.577	4.508	4.628	4.504	4.606	4.566	4.775	4.563	4.667	4.646	4.682	4.551	4.641	4.785	4.618	5.042	4.685	4.81
A. australica	Butyric acid	150 mM		4.936	5.16	4.816	4.78	4.801	4.8	4.72	4.72	4.709	4.65	4.706	5.008	4.778	4.806	4.819	4.855	4.753	4.817	4.832	4.721	4.759	4.812	4.871	4.832	4.591	4.654	4.846	4.75	4.916	4.677	4.863	4.805	4.763	4.998	4.71	5.007	4.942	4.607	4.708	4.8	4.799	5.323	4.67	4.897	4.725	4.717
A. australica	Butyric acid	225 mM		5.187	5.261	5.282	5.034	5.131	5.171	5.053	5.131	5.083	5.139	5.107	5.215	5.153	5.117	5.014	5.062	5.181	5.025	5.014	5.112	5.071	5.347	5.106	5.145	4.866	5.24	5.107	4.971	5.138	5.341	5.099	5.001	5.129	5.234	5.022	5.085	5.073	4.948	5.141	5.207	5.074	5.113	5.248	5.2	5.225	4.876
A. australica	Butyric acid	5 mM		4.986	5.122	5.043	5.63	5.029	4.966	5.04	5.016	5.314	4.972	4.939	4.97	5.153	4.832	5.027	4.777	4.857	4.83	4.897	4.812	5.045	4.877	4.988	4.949	4.958	5.032	5.028	4.815	5.386	5.094	5.099	4.962	5.299	5.037	5.152	5.321	5.125	5.211	5.534	5.128	5.375	5.415	5.536	5.213	5.291	5.312
A. australica	Butyric acid	10 mM		5.25	5.764	5.345	5.427	5.916	5.401	5.513	5.234	5.288	5.371	5.223	5.279	5.346	5.377	5.364	5.517	5.35	5.143	5.417	5.333	5.487	5.308	5.64	5.367	5.324	5.657	5.641	5.402	5.842	5.511	5.373	5.525	5.639	6.032	5.607	5.517	5.571	5.473	5.692	5.404	5.48	5.546	5.72	5.608	6.002	5.431
A. australica	Butyric acid	25 mM		5.3	5.273	5.055	4.907	5.625	5.222	5.015	5.118	5.25	5.088	4.9	5.267	5.166	5.013	5.208	5.049	4.883	4.986	5.339	5.047	5.448	4.995	5.041	5.041	5.01	5.397	5.419	5.298	5.347	5.42	5.02	5.171	5.26	5.207	5.529	5.268	5.322	5.106	5.626	5.325	5.389	5.166	5.68	5.621	5.87	5.418
A. australica	Butyric acid	50 mM		4.747	4.682	4.892	4.78	4.649	4.723	5.027	4.745	5.095	4.457	4.228	4.518	4.727	4.299	4.845	4.751	4.545	4.361	4.56	4.538	4.629	4.499	4.572	4.571	4.526	4.471	4.612	4.462	4.603	4.664	4.484	4.386	4.579	4.684	4.658	4.719	4.745	4.528	4.747	4.525	4.956	5.271	4.605	4.581	4.541	4.704
A. australica	Butyric acid	75 mM		4.998	5.173	4.879	4.666	4.801	4.889	5.117	4.913	4.98	4.624	4.486	4.686	4.83	4.442	4.677	5.452	4.753	4.492	4.508	4.629	4.824	4.838	4.897	4.479	4.408	4.771	4.833	4.632	4.747	4.729	4.746	4.517	4.645	4.593	5.009	4.811	4.876	4.699	4.708	4.669	4.707	4.667	4.867	4.844	4.949	4.625
A. australica	Butyric acid	100 mM		7.272	7.161	7.218	7.215	7.094	7.078	7.164	7.202	7.077	7.226	6.968	6.932	6.974	7.001	7.164	6.906	7.077	7.056	7.015	7.029	7.126	7.003	7.294	6.778	7.155	7.065	6.956	6.837	7.107	7.165	7.164	6.952	6.948	6.882	7.117	7.19	7.105	6.983	7.134	7.004	8.05	7.132	7.137	6.727	7.212	6.964
A. australica	Butyric acid	150 mM		7.523	7.589	7.407	7.443	7.31	7.436	7.509	7.343	7.386	7.264	7.111	7.345	7.309	7.455	7.268	7.269	7.22	7.095	7.275	7.237	7.217	7.212	7.372	7.182	7.09	7.339	7.347	7.177	7.185	7.309	7.491	7.031	7.157	7.196	7.325	7.295	7.275	7.153	7.357	7.319	7.29	7.355	7.465	7.03	7.305	7.136
A. australica	Butyric acid	225 mM		6.066	5.991	5.948	6.035	6.081	6.028	6.153	6.044	5.958	5.899	5.947	6.08	5.902	5.975	5.869	5.997	6.142	5.898	6.015	5.972	5.89	5.934	6.03	5.746	5.677	6.022	6.188	5.911	6.064	6.032	5.949	5.957	5.783	5.953	6.063	6.079	6.03	5.841	5.993	5.823	6.201	5.9	5.93	5.753	5.949	5.986
A. australica	Butyric acid	5 mM		4.433	4.556	4.401	4.514	4.687	4.544	4.682	4.578	4.645	4.624	4.551	4.557	4.378	4.442	4.612	4.4	4.701	4.518	4.586	4.603	5.123	4.46	4.858	4.466	4.84	4.784	4.885	5.05	5.36	5.081	4.693	5.027	5.05	5.024	5.321	5.203	4.981	5.027	5.18	5.207	4.93	5.166	5.287	5.568	5.383	5.22
A. australica	Butyric acid	10 mM		4.659	4.531	4.464	4.856	4.561	4.928	4.477	4.54	4.812	4.817	4.473	4.479	4.481	4.429	4.496	4.491	4.389	4.296	4.819	4.368	4.59	4.773	4.663	4.558	4.395	4.875	4.768	4.71	4.59	4.729	4.537	4.582	4.619	4.566	4.801	4.968	4.837	4.922	4.669	5.05	4.812	4.956	4.946	4.752	4.883	5.087
A. australica	Butyric acid	25 mM		5.074	5.059	4.942	5.097	4.915	4.953	4.746	4.874	5.276	5.371	5.12	5.525	5.114	5.533	4.832	5.075	4.792	4.856	4.715	4.864	5.006	4.59	5.002	4.871	4.827	5.371	5.224	4.671	5.229	4.912	4.955	5.001	4.959	5.207	5.751	5.36	5.112	5.434	4.983	4.984	5.035	5.113	5.326	5.213	4.922	5.114
A. australica	Butyric acid	50 mM		4.885	4.908	4.804	4.653	4.763	4.774	4.669	4.81	4.915	4.637	4.434	4.531	4.688	4.39	4.651	4.764	4.597	4.505	5.17	4.734	4.707	4.486	4.962	4.806	5.049	5.149	4.781	4.632	4.486	4.716	4.641	4.739	4.632	4.998	4.671	4.942	4.562	4.896	4.747	5.01	4.576	4.471	4.71	4.515	4.699	4.678
A. australica	Butyric acid	75 mM		5.011	4.959	4.992	5.034	4.713	4.902	4.81	4.861	4.864	4.727	4.641	4.737	4.804	4.806	4.625	4.634	4.636	4.596	4.728	4.395	4.668	4.656	4.962	4.479	4.552	4.706	4.989	4.554	4.655	4.716	4.615	4.975	4.514	4.946	4.775	4.837	4.627	5.552	4.747	4.879	4.93	4.733	4.736	5.358	4.699	5.167
A. australica	Butyric acid	100 mM		5.262	5.412	5.269	5.325	5.346	5.171	5.296	5.286	5.288	5.062	5.042	5.731	5.282	5.104	5.092	4.959	5.311	5.077	5.001	4.916	5.24	5.047	5.119	4.936	4.932	5.045	5.224	4.919	5.203	5.094	5.099	4.949	5.142	5.168	5.191	5.203	5.178	5.027	4.918	4.984	4.982	5.257	5.182	5.108	5.146	5.048
A. australica	Butyric acid	150 mM		6.669	6.532	6.527	6.467	6.169	6.335	6.332	6.43	6.356	6.711	6.361	6.351	6.276	6.416	6.309	6.01	5.987	6.002	6.495	6.038	6.228	6.077	6.33	6.151	6.03	6.035	6.305	6.041	6.077	6.162	6.119	5.957	6.084	6.136	6.375	6.288	6.109	6.051	6.046	5.968	6.149	5.926	6.179	6.345	6.133	6.224
A. australica	Butyric acid	225 mM		4.885	4.833	4.829	4.894	4.903	4.851	4.848	4.925	4.941	4.907	4.667	4.944	5.062	4.754	4.962	4.842	4.688	4.661	4.78	4.864	4.694	4.656	4.793	4.662	4.578	4.588	5.328	4.671	5.008	5.094	4.837	5.054	4.619	4.854	5.022	4.955	4.588	4.633	4.59	4.656	4.589	4.864	4.828	4.607	4.922	4.717
			TIME [h] ->	0.01239	0.17942	0.34604	0.51265	0.67962	0.84627	1.01301	1.17929	1.34641	1.51308	1.6799	1.84629	2.01344	2.1798	2.34855	2.51332	2.67976	2.84643	3.01317	3.17983	3.34683	3.5134	3.68021	3.84652	4.01353	4.18039	4.34688	4.51351	4.68035	4.84679	5.01356	5.18025	5.34711	5.51372	5.68038	5.84724	6.01365	6.18046	6.34719	6.51405	6.68072	6.84745	7.01398	7.18064	7.3476	7.51403
A. australica	Valeric acid	5 mM		4.237	5.211	4.876	4.67	4.59	4.651	4.696	4.838	4.9	4.99	4.643	4.564	4.574	4.956	5.208	4.653	4.707	5.008	4.91	5.089	4.755	5.762	5.207	4.774	5.135	4.814	5.052	4.945	4.729	4.816	4.95	5.199	5.085	4.816	5.014	4.722	5.306	4.855	4.764	4.739	4.902	4.916	4.707	4.74	4.804	4.764
A. australica	Valeric acid	10 mM		4.237	4.635	4.546	4.697	4.669	4.73	5.038	4.575	4.848	4.375	4.603	4.538	4.653	4.484	4.633	4.614	4.55	4.957	4.897	5.219	4.522	4.594	4.727	5.06	4.628	4.593	4.766	4.609	5.208	4.66	4.625	4.719	4.606	4.673	4.885	4.722	4.722	5.023	4.829	4.869	4.643	4.773	4.784	4.831	4.532	4.543
A. australica	Valeric acid	25 mM		3.993	4.687	4.256	4.264	4.129	4.638	4.209	4.364	4.388	4.205	4.327	4.184	4.469	4.811	4.332	4.147	4.393	4.491	4.793	4.749	4.199	4.36	4.272	4.28	4.264	4.346	4.585	4.738	4.509	4.608	4.365	4.356	4.839	4.49	4.367	4.282	4.605	4.285	4.26	4.895	4.306	4.526	4.487	4.753	4.351	4.374
A. australica	Valeric acid	50 mM		3.911	4.307	4.507	5.156	4.392	4.493	4.222	4.101	4.165	4.087	4.248	4.407	4.416	4.274	4.436	4.264	4.367	4.491	4.466	4.175	4.341	5.1	4.324	4.306	4.407	4.203	4.468	4.22	4.496	4.167	4.378	4.538	4.632	4.517	4.354	4.308	4.67	4.389	4.674	4.259	4.396	4.409	4.099	4.325	4.209	4.297
A. australica	Valeric acid	75 mM		3.979	4.635	4.362	4.264	4.3	4.427	4.077	4.496	4.73	4.152	4.445	4.42	4.968	4.68	4.266	4.433	4.288	4.219	4.675	4.632	4.716	4.36	4.493	5.23	4.537	5.517	4.286	4.388	4.314	4.297	4.196	4.564	4.412	4.269	4.859	4.243	4.631	4.635	4.376	4.466	4.5	4.175	4.409	4.507	4.429	4.569
A. australica	Valeric acid	100 mM		3.884	4.32	4.256	4.303	4.604	4.427	4.59	4.207	4.375	4.257	4.274	4.498	4.456	4.379	4.214	4.588	4.315	4.284	4.31	4.658	4.302	4.425	4.22	4.436	4.303	4.632	4.325	4.168	4.496	4.362	4.287	4.693	4.205	4.347	4.224	4.205	4.839	4.376	4.143	4.661	4.396	4.24	4.616	5.182	4.325	4.465
A. australica	Valeric acid	150 mM		4.033	4.36	4.48	4.854	4.498	4.48	4.419	4.614	4.638	4.597	4.472	4.76	4.469	4.733	4.449	4.588	4.485	4.879	4.662	4.554	4.574	4.62	4.597	4.592	4.524	4.541	4.52	4.414	4.612	4.686	4.456	4.421	4.399	4.438	4.587	4.787	4.45	4.712	4.622	4.583	4.513	4.604	5.172	4.636	4.545	4.556
A. australica	Valeric acid	225 mM		3.64	4.098	4.085	4.198	4.076	4.519	4.314	4.18	4.112	4.087	4.235	4.511	4.074	4.261	4.397	4.316	4.158	4.374	4.244	4.267	4.096	4.256	4.285	4.423	4.16	4.255	4.26	4.207	4.211	4.245	4.326	4.175	4.309	4.204	4.172	4.347	4.151	4.143	4.078	4.129	4.241	4.201	4.228	4.325	4.17	4.128
A. australica	Valeric acid	5 mM		4.183	4.386	4.52	4.356	4.287	4.203	4.275	4.417	4.414	4.309	4.222	4.302	4.193	4.261	4.318	4.16	4.341	4.193	4.349	4.475	4.509	5.178	4.454	4.605	4.563	4.502	4.221	4.557	5.429	4.362	4.469	4.265	4.399	4.425	4.522	4.295	4.489	4.233	4.415	4.389	4.344	4.5	4.59	4.649	4.338	4.556
A. australica	Valeric acid	10 mM		3.993	4.425	4.625	4.316	4.247	4.454	4.617	4.233	4.217	4.362	4.379	4.315	4.219	4.221	4.502	4.303	4.406	4.413	4.688	4.293	4.445	4.321	4.675	4.397	4.238	4.424	4.416	4.479	4.366	4.53	4.495	4.525	4.593	4.425	4.444	4.58	4.411	4.622	4.687	4.609	4.85	4.461	4.435	4.662	4.377	4.413
A. australica	Valeric acid	25 mM		4.061	4.635	4.441	5.103	4.34	4.256	4.472	4.22	4.322	4.309	4.643	4.459	4.64	4.575	4.528	4.446	4.511	4.232	4.44	4.228	4.612	4.529	4.48	4.787	4.485	4.255	4.559	4.906	4.302	4.414	4.313	4.512	4.361	4.256	4.38	4.541	4.527	4.414	4.752	4.454	4.474	4.383	4.616	5.091	4.468	4.673
A. australica	Valeric acid	50 mM		3.911	4.373	4.665	4.447	4.313	4.098	4.433	4.351	4.848	4.48	4.761	4.302	4.403	4.208	4.266	4.16	4.328	4.387	4.336	4.541	4.328	5.009	4.415	4.41	4.524	4.424	4.792	4.388	4.302	4.232	4.274	4.343	4.192	4.53	4.781	4.463	4.45	4.79	4.363	4.544	4.487	4.383	4.396	4.338	4.481	4.232
A. australica	Valeric acid	75 mM		4.006	4.478	4.336	4.487	4.524	4.361	4.301	4.193	4.217	4.584	4.643	4.825	4.245	4.418	4.659	4.653	4.694	4.504	4.466	4.423	4.419	4.853	4.506	4.722	4.459	4.463	4.623	4.466	5.234	4.375	4.443	4.771	4.464	4.464	4.6	4.321	4.514	4.88	4.596	4.505	4.915	4.721	4.526	4.623	4.597	4.335
A. australica	Valeric acid	100 mM		3.993	4.543	4.296	4.46	4.34	4.638	4.314	4.43	4.808	4.453	4.393	4.538	4.364	4.379	4.541	4.394	4.746	4.452	4.466	4.776	4.483	4.905	4.649	4.579	4.446	4.45	4.533	4.466	4.574	4.439	4.378	4.628	4.93	4.49	4.431	4.67	4.463	4.518	4.518	4.505	4.526	4.513	4.513	4.416	4.998	4.569
A. australica	Valeric acid	150 mM		4.047	5.315	4.467	4.447	4.406	5.323	4.433	4.456	4.756	4.506	4.564	4.459	4.653	4.536	4.462	4.42	4.641	4.452	4.571	4.528	4.47	4.607	4.506	4.553	4.446	4.619	4.649	4.699	4.625	4.608	4.677	4.538	4.852	4.556	4.561	4.45	4.527	4.531	4.596	4.648	4.759	4.643	4.552	4.636	4.804	4.491
A. australica	Valeric acid	225 mM		3.748	4.268	4.098	4.237	4.129	4.295	4.314	4.285	4.349	4.506	4.59	4.564	4.377	4.339	4.436	4.264	4.589	4.258	4.388	4.423	4.445	4.49	4.428	4.605	4.303	4.346	4.299	4.259	4.664	4.738	4.274	4.589	4.309	4.399	4.665	4.619	4.32	4.492	4.881	4.324	4.396	4.396	4.487	4.507	4.39	4.4
A. australica	Valeric acid	5 mM		3.871	4.111	4.678	4.342	4.498	4.124	4.196	4.088	4.046	4.191	4.156	4.459	4.088	4.182	4.541	4.459	4.04	4.206	4.427	4.541	4.445	4.243	4.662	4.345	4.342	4.125	4.039	4.285	4.574	4.18	4.508	4.291	4.451	4.399	4.418	4.955	4.333	4.233	4.531	4.259	4.565	4.409	4.241	4.364	4.092	4.465
A. australica	Valeric acid	10 mM		4.115	4.726	4.27	4.513	4.327	4.572	4.643	4.601	4.441	4.755	4.55	4.42	4.377	4.471	4.462	4.316	4.393	4.982	4.884	4.462	4.548	4.36	4.402	4.332	4.576	4.762	4.429	4.557	4.496	4.569	5.261	4.317	4.813	4.399	4.574	4.476	4.437	5.126	4.752	4.648	4.357	4.409	4.836	4.766	4.481	4.465
A. australica	Valeric acid	25 mM		4.373	4.608	4.533	4.408	4.419	5.06	4.459	4.601	4.703	4.532	4.748	4.825	4.377	4.497	5.078	4.588	4.602	4.827	4.701	4.515	4.509	4.996	4.882	4.579	4.472	4.645	4.546	5.152	4.768	4.686	4.495	4.499	4.943	4.621	5.74	4.722	4.683	4.906	4.726	4.57	5.019	4.643	4.629	4.61	4.882	4.712
A. australica	Valeric acid	50 mM		4.074	4.556	4.48	4.539	4.709	4.388	4.735	4.575	4.375	4.401	4.945	5.492	5.126	4.641	4.528	4.692	4.772	4.452	5.041	4.763	4.612	4.633	4.662	4.67	4.771	4.476	4.844	4.906	4.483	5.114	4.846	4.589	4.542	4.712	4.69	4.644	5.397	4.699	4.337	4.531	5.006	4.565	4.784	4.818	5.257	4.595
A. australica	Valeric acid	75 mM		4.047	4.739	4.283	4.421	4.353	4.414	4.512	4.469	4.611	4.349	4.301	4.838	4.889	4.523	5.195	4.692	4.485	4.814	4.728	4.541	4.561	4.555	4.532	4.566	4.537	4.606	4.481	4.466	4.897	4.582	4.833	4.589	4.438	4.503	4.509	4.463	4.579	4.622	4.79	4.739	4.513	4.669	4.81	4.87	4.416	4.738
A. australica	Valeric acid	100 mM		4.509	4.661	4.441	4.71	4.656	4.77	5.59	5.271	4.966	4.689	4.761	4.694	4.469	4.733	4.79	4.64	5.099	4.75	4.675	4.88	4.457	4.801	4.688	4.8	4.836	4.918	4.649	5.398	5.429	5.102	4.625	4.68	4.568	4.66	4.613	4.67	4.761	4.531	4.687	4.804	4.746	4.591	4.577	4.688	4.947	4.933
A. australica	Valeric acid	150 mM		4.359	4.766	4.625	4.775	4.801	4.796	4.959	4.943	4.782	4.859	4.577	4.917	4.745	4.942	4.829	4.951	4.825	4.801	4.636	4.919	4.793	4.879	4.986	4.8	4.862	4.736	4.675	4.816	4.716	4.946	4.781	4.849	4.736	4.907	4.768	4.838	4.813	4.66	4.739	4.609	4.876	5.059	5.198	4.818	4.765	4.946
A. australica	Valeric acid	225 mM		3.871	4.386	4.362	4.382	4.3	4.743	4.525	4.561	4.362	4.388	4.472	4.511	4.153	4.68	4.685	4.744	4.55	4.465	4.375	4.541	4.923	4.542	4.519	4.514	4.524	4.528	4.403	4.66	4.6	4.517	4.651	4.602	4.723	4.556	4.729	4.903	4.346	4.337	4.363	4.337	4.565	4.682	4.526	4.481	4.558	4.582
			TIME [h] ->	0.00603	0.17958	0.34589	0.51262	0.67925	0.84599	1.01273	1.17944	1.34621	1.51254	1.67958	1.84637	2.01306	2.17965	2.34632	2.5129	2.67946	2.84653	3.01324	3.17972	3.34651	3.51327	3.67988	3.84726	4.01309	4.18006	4.34656	4.5134	4.68012	4.84675	5.01371	5.18017	5.34689	5.51362	5.68053	5.84712	6.0137	6.18229	6.34706	6.51383	6.68065	6.84696	7.01385	7.18073	7.3471	7.51379
A. australica	Levulinic acid	5 mM		4.088	4.223	4.222	4.153	4.284	4.378	4.233	4.279	4.411	4.257	4.148	4.431	4.466	4.214	4.378	4.307	4.324	4.838	4.191	4.467	4.363	4.338	4.293	4.7	4.215	4.477	4.575	4.463	4.369	4.32	4.225	4.267	4.088	4.304	4.37	4.468	4.414	4.257	4.476	4.171	4.252	4.303	4.158	4.403	4.334	4.404
A. australica	Levulinic acid	10 mM		4.663	5.039	4.688	4.62	4.674	4.872	4.754	4.68	4.645	4.623	5.074	4.756	4.648	4.801	4.757	4.736	4.663	4.708	4.777	4.78	4.648	4.636	4.758	4.636	4.809	4.76	4.497	4.903	4.719	4.841	4.641	5.149	4.867	4.785	4.72	4.791	4.803	4.763	4.864	4.65	4.577	4.745	4.662	4.675	4.866	4.638
A. australica	Levulinic acid	25 mM		4.484	4.365	4.817	4.607	4.44	4.612	4.559	4.744	4.593	4.545	4.539	4.574	4.765	4.501	4.496	4.45	4.715	4.812	4.62	4.48	4.596	4.584	4.629	4.48	4.409	4.477	4.899	4.812	4.473	4.594	4.628	4.579	4.426	4.616	4.474	4.493	4.504	4.646	4.45	4.689	4.395	4.342	4.456	4.636	4.477	4.521
A. australica	Levulinic acid	50 mM		4.394	4.637	4.804	4.62	4.804	4.82	4.702	4.692	4.658	4.636	4.565	4.691	5.716	4.553	4.509	4.789	4.924	4.747	4.829	4.624	4.699	4.857	4.564	4.61	4.628	4.785	4.925	4.67	4.823	4.633	4.693	4.566	4.724	4.538	4.5	4.636	4.608	4.581	4.761	4.637	4.914	4.758	4.688	4.714	5.178	4.651
A. australica	Levulinic acid	75 mM		4.088	4.287	4.429	4.633	4.661	4.469	4.377	4.408	4.372	4.558	4.37	4.404	4.401	4.409	4.391	4.45	4.598	4.317	4.308	4.48	4.233	4.468	4.422	4.389	4.279	4.502	4.485	4.696	4.732	4.398	4.355	4.397	4.283	4.551	4.292	4.39	4.388	4.387	4.372	4.391	4.343	4.407	4.765	4.455	4.256	4.443
A. australica	Levulinic acid	100 mM		4.586	4.702	4.727	4.698	4.57	5.053	4.65	4.886	4.879	4.662	4.8	4.9	4.752	4.801	4.796	4.893	4.637	4.825	4.933	4.962	4.622	4.883	4.887	4.713	4.965	4.824	4.77	4.696	4.862	4.672	5.03	4.812	4.815	4.72	5.07	4.662	4.764	4.659	4.929	4.624	4.94	5.018	4.675	4.908	4.983	4.781
A. australica	Levulinic acid	150 mM		4.356	4.339	4.481	4.425	4.843	4.534	4.429	4.434	4.398	4.518	4.37	4.404	4.401	4.344	4.391	4.476	4.389	4.538	4.581	4.545	4.441	4.351	4.474	4.415	4.37	4.515	4.51	4.476	4.525	4.424	4.641	4.631	4.491	4.473	4.448	4.882	4.466	4.322	4.398	4.559	4.304	4.472	4.443	4.338	4.256	4.261
A. australica	Levulinic acid	225 mM		4.356	4.676	4.752	4.62	4.7	4.625	5.054	4.705	4.931	4.571	4.618	4.613	4.661	4.618	4.587	4.671	4.624	4.721	4.633	4.663	4.648	4.519	4.603	4.662	4.68	4.58	4.653	4.67	4.615	4.672	4.524	4.916	4.685	4.486	4.915	4.675	4.751	4.659	4.644	4.507	4.758	4.602	4.636	4.545	4.866	4.69
A. australica	Levulinic acid	5 mM		4.177	4.041	4.001	4.283	4.023	4.677	4.064	4.266	4.281	4.31	4.044	4.209	3.919	3.953	4.352	4.242	4.154	4.395	4.022	4.702	4.143	4.156	3.918	4.025	3.969	4.117	4.264	4.01	4.149	4.164	4.472	4.228	4.309	4.057	4.565	4.312	4.128	4.088	3.92	4.339	3.967	4.173	4.946	4.118	4.101	4.196
A. australica	Levulinic acid	10 mM		4.445	4.689	4.623	4.425	4.713	4.534	4.845	4.873	4.567	4.78	5.087	4.47	4.791	4.553	4.705	4.828	4.598	4.63	4.842	4.988	5.023	4.714	4.81	4.571	4.809	4.567	4.886	4.877	4.771	4.75	4.706	4.825	4.789	4.902	4.85	4.765	4.738	4.776	4.631	5.207	4.512	4.797	4.572	4.947	4.892	5.119
A. australica	Levulinic acid	25 mM		4.279	4.896	4.571	4.802	4.778	4.56	4.403	4.563	4.892	4.727	4.826	4.535	4.609	4.605	4.666	4.671	4.702	4.578	4.998	4.715	4.648	4.805	4.512	4.493	4.603	4.76	4.614	4.722	4.732	4.594	4.667	4.877	5.101	4.629	4.629	4.895	4.777	4.413	4.748	4.43	4.628	4.498	4.856	4.973	4.633	4.391
A. australica	Levulinic acid	50 mM		4.586	4.689	4.856	4.698	4.804	4.976	5.275	4.77	5.1	4.714	4.97	5.291	5.039	4.866	4.966	4.749	4.82	5.138	4.803	4.884	5.101	4.883	4.849	4.739	4.887	5.081	5.301	4.722	5.082	5.062	4.745	4.903	4.724	5.201	5.265	5.102	4.829	4.984	4.812	4.585	4.823	5.057	4.856	4.623	4.789	4.872
A. australica	Levulinic acid	75 mM		4.394	4.533	4.545	4.399	4.531	4.651	4.494	4.382	4.762	4.44	4.539	4.431	4.778	4.631	4.692	4.697	4.533	4.565	4.451	4.676	4.596	4.558	4.538	4.519	4.564	4.464	4.614	4.45	4.551	4.906	4.407	4.54	4.607	4.629	4.513	4.545	4.608	4.75	4.502	5	4.577	4.368	4.494	4.597	4.295	5.015
A. australica	Levulinic acid	100 mM		4.714	4.741	4.61	4.776	4.83	4.69	4.741	4.861	4.996	5.015	4.735	4.795	4.687	4.983	4.862	4.593	4.742	4.747	4.555	5.366	4.803	4.675	4.758	4.713	4.693	4.644	4.822	4.942	4.81	4.698	4.784	4.721	4.672	4.72	4.746	4.947	4.829	4.672	4.67	4.844	4.745	4.797	4.623	4.662	4.529	4.833
A. australica	Levulinic acid	150 mM		4.739	4.87	4.804	5.23	4.687	4.781	4.793	5.352	4.827	4.74	4.905	4.821	4.934	5.036	4.848	4.762	5.147	4.864	4.829	4.936	4.907	4.805	4.836	4.856	5.003	4.708	4.692	4.89	4.81	4.919	4.745	4.708	4.75	4.915	4.733	4.804	4.647	4.802	4.761	4.766	4.732	4.81	4.856	4.636	4.84	4.742
A. australica	Levulinic acid	225 mM		4.701	5.168	5.102	4.944	5.091	5.118	5.002	4.99	5.296	5.015	5.335	5.069	4.987	5.062	5.071	5.049	5.016	4.891	4.881	4.845	5.062	4.987	4.887	5.142	5.12	4.94	5.249	5.136	5.173	5.504	5.056	5.097	4.841	5.045	5.252	5.037	4.933	4.841	5.097	5.103	4.927	4.914	5.011	5.335	4.879	5.353
A. australica	Levulinic acid	5 mM		4.484	4.093	4.286	4.283	4.192	4.391	4.298	4.899	4.489	4.31	4.748	4.378	4.362	4.448	4.587	5.257	4.271	4.343	4.152	4.519	4.635	4.429	4.784	4.324	4.241	4.207	4.251	4.269	4.421	4.893	4.511	4.254	4.205	4.59	4.176	4.234	4.284	5.127	4.243	4.378	4.343	4.355	4.158	4.727	4.282	4.547
A. australica	Levulinic acid	10 mM		4.458	4.961	4.493	4.828	4.635	5.027	4.806	4.951	4.84	4.571	5.178	5.069	4.882	4.631	4.822	4.671	4.742	4.643	4.659	4.637	4.855	4.662	4.629	4.973	4.913	4.901	4.614	5.097	4.615	4.672	4.628	4.605	4.542	4.811	4.578	4.83	4.751	4.828	4.735	4.883	4.758	4.654	5.657	4.649	4.711	5.535
A. australica	Levulinic acid	25 mM		4.65	4.52	4.765	4.711	4.804	4.794	4.924	4.912	4.983	5.211	4.774	4.795	5.052	4.801	5.005	5.517	4.924	4.891	4.985	4.923	4.816	5.052	4.706	5.415	5.158	4.863	4.77	4.993	4.771	4.763	4.654	4.89	4.789	4.863	4.72	4.778	4.79	4.776	5.446	4.702	5.354	4.823	4.908	4.921	4.866	4.872
A. australica	Levulinic acid	50 mM		5.365	5.518	5.555	5.347	5.468	5.469	5.731	5.765	5.543	5.42	5.596	5.838	5.364	5.923	5.423	5.582	5.395	5.334	5.427	5.691	5.58	5.74	5.728	5.609	5.391	5.3	5.729	5.433	5.264	5.765	5.316	5.383	6.139	5.786	5.485	5.84	5.491	5.503	5.627	5.492	5.873	5.317	5.424	5.84	5.424	5.288
A. australica	Levulinic acid	75 mM		4.982	5.103	5.037	5.113	4.974	5.17	5.432	5.184	5.022	5.406	5.009	5.434	5.273	5.362	5.201	5.062	5.055	5.086	5.141	5.184	5.075	5.234	5.094	5.09	4.965	4.966	5.262	5.576	5.225	5.062	5.16	4.942	5.308	5.032	4.902	5.154	5.205	5.204	5.032	4.935	5.186	5.096	4.959	4.895	4.905	5.171
A. australica	Levulinic acid	100 mM		4.548	4.961	4.584	4.646	4.609	4.729	4.702	4.68	4.879	4.897	4.97	4.743	4.635	4.709	4.757	4.606	5.003	4.825	4.842	4.702	4.725	4.623	4.706	4.597	4.784	4.618	4.834	4.929	4.589	4.958	5.082	4.786	4.802	4.733	4.759	5.076	4.543	4.659	4.67	4.676	4.784	4.667	4.572	4.584	4.685	4.833
A. australica	Levulinic acid	150 mM		4.777	4.961	4.856	4.815	4.87	4.82	4.832	4.899	4.762	4.989	4.774	5.199	5.117	5.088	5.005	4.841	4.65	4.747	4.737	4.637	5.114	4.766	4.939	4.96	5.107	4.785	4.757	4.851	4.81	4.698	4.861	4.851	4.815	4.72	5.174	5.361	4.686	5.023	4.709	5.194	4.965	5.278	4.998	4.714	4.75	5.067
A. australica	Levulinic acid	225 mM		5.391	5.699	6.073	5.528	5.221	5.261	5.497	5.339	5.439	5.563	5.57	5.225	5.755	5.779	5.646	5.439	5.512	5.451	5.766	5.457	5.424	5.481	5.728	5.545	5.611	6.586	5.353	5.563	5.354	5.687	5.472	5.474	5.269	5.409	5.628	5.659	5.919	5.503	5.653	5.427	5.497	5.863	5.45	5.141	5.528	5.678
[truncated: 1,254 more columns]

## Sheet: H. mediterranei DSM1411
			TIME [h] ->	0.00523	0.17927	0.3463	0.51254	0.67916	0.84616	1.01254	1.17932	1.34603	1.51276	1.67985	1.84795	2.01301	2.17964	2.34621	2.51295	2.67939	2.84645	3.013	3.17982	3.34673	3.51295	3.67995	3.84652	4.01319	4.17996	4.34674	4.51315	4.67988	4.84682	5.01328	5.18005	5.34683	5.51342	5.68011	5.84687	6.01352	6.18028	6.34693	6.51356	6.68005	6.84714	7.01371	7.18049	7.34725	7.51383
H. mediterranei	Formic acid	5 mM		4.727	4.928	5.044	5.021	5.025	4.985	5.108	5.797	5.118	5.07	5.161	5.257	5.274	5.26	5.229	5.328	5.197	5.364	5.446	5.225	5.386	5.224	5.251	5.356	5.441	5.481	5.412	5.376	5.385	5.191	5.518	5.403	5.253	5.508	5.494	5.382	5.689	5.496	5.575	5.41	5.619	5.725	5.772	5.597	5.609	5.759
H. mediterranei	Formic acid	10 mM		7.834	7.898	7.884	7.808	7.986	8.137	8.119	8.137	8.112	8.101	8.306	8.137	8.04	8.018	8.27	8.107	8.255	8.161	8.379	8.193	8.362	8.178	8.213	8.25	8.216	8.221	8.124	8.325	8.217	8.169	8.063	8.051	8.234	8.155	8.414	8.386	8.475	8.417	8.289	8.553	8.695	8.394	8.472	8.849	8.534	8.658
H. mediterranei	Formic acid	25 mM		4.915	4.942	4.923	5.129	5.242	5.013	5.258	5.089	5.09	5.165	5.283	5.298	5.301	5.314	5.243	5.449	5.291	5.324	5.609	5.359	5.44	5.278	5.224	5.41	5.374	5.212	5.251	5.242	5.358	5.526	5.411	5.269	5.427	5.468	5.347	5.462	5.504	5.776	5.482	5.463	5.566	5.859	5.559	5.931	5.609	5.546
H. mediterranei	Formic acid	50 mM		4.794	4.942	5.044	4.953	4.971	5.081	5.081	5.021	5.009	5.11	5.079	5.23	5.138	5.016	5.121	5.261	5.21	5.297	5.163	5.131	5.386	5.09	5.076	5.208	5.32	5.346	5.157	5.296	5.131	5.231	5.505	5.39	5.32	5.281	5.307	5.355	5.199	5.309	5.428	5.41	5.326	5.458	5.386	5.398	5.462	5.36
H. mediterranei	Formic acid	75 mM		4.915	5.009	5.179	5.075	4.998	4.985	5.326	5.144	5.226	4.988	5.079	5.217	5.057	5.016	5.067	4.872	5.115	5.121	5.068	5.037	5.09	5.143	4.995	5.302	5.132	5.078	5.358	5.041	5.131	5.03	5.103	5.283	5.28	5.227	5.081	5.328	5.239	5.229	5.255	5.291	5.353	5.378	5.134	5.491	5.262	5.426
H. mediterranei	Formic acid	100 mM		4.915	4.996	5.139	5.075	4.984	5.067	5.068	5.076	5.036	4.947	5.352	5.094	5.22	5.003	5.135	5.114	5.291	5.175	5.217	5.064	5.117	5.063	5.224	5.074	5.226	5.239	5.143	5.175	5.184	5.057	5.371	5.229	5.16	5.334	5.241	5.115	5.119	5.176	5.269	5.317	5.38	5.365	5.479	5.624	5.262	5.44
H. mediterranei	Formic acid	150 mM		4.915	5.063	5.125	5.034	5.365	5.094	5.095	5.525	5.267	5.056	5.243	5.203	5.22	5.165	5.243	5.033	5.372	5.378	5.23	5.171	5.252	5.278	5.359	5.531	5.185	5.279	5.063	5.269	5.211	5.298	5.224	5.35	5.32	5.347	5.294	5.208	5.305	5.443	5.362	5.344	5.406	5.445	5.386	5.571	5.302	5.506
H. mediterranei	Formic acid	225 mM		5.276	5.536	5.545	5.643	5.392	5.597	5.517	5.361	5.376	5.505	5.379	5.461	5.518	5.408	5.459	5.395	5.467	5.337	5.392	5.467	5.453	5.492	5.385	5.437	5.509	5.494	5.331	5.523	5.344	5.526	5.384	5.47	5.401	5.401	5.427	5.395	5.331	5.389	5.309	5.264	5.46	5.405	5.32	5.451	5.462	5.32
H. mediterranei	Formic acid	5 mM		4.834	4.874	4.936	4.912	5.202	5.04	5.163	5.171	4.981	4.907	5.025	5.013	5.111	5.395	5.324	5.046	5.129	4.932	5.311	5.05	5.076	5.291	5.183	5.262	5.199	5.292	5.251	5.202	5.291	5.379	5.237	5.269	5.401	5.521	5.254	5.355	5.451	5.256	5.468	5.397	5.5	5.538	5.599	5.584	5.435	5.612
H. mediterranei	Formic acid	10 mM		4.781	4.753	4.801	4.953	4.93	5.121	5.04	5.076	5.226	4.893	5.052	5.176	5.179	5.084	5.081	5.154	5.129	5.121	5.19	5.064	5.103	5.17	5.062	5.181	5.172	5.279	5.17	5.336	5.251	5.191	5.291	5.096	5.213	5.334	5.321	5.355	5.318	5.349	5.521	5.463	5.366	5.325	5.479	5.517	5.502	5.546
H. mediterranei	Formic acid	25 mM		4.821	5.023	5.301	5.088	4.998	5.094	5.258	5.062	5.186	5.355	5.379	5.352	5.138	5.26	5.256	5.261	5.197	5.337	5.23	5.185	5.265	5.291	5.345	5.316	5.32	5.266	5.304	5.43	5.371	5.258	5.331	5.309	5.427	5.347	5.361	5.475	5.491	5.269	5.535	5.437	5.46	5.552	5.533	5.504	5.529	5.706
H. mediterranei	Formic acid	50 mM		4.808	4.807	5.071	5.007	4.944	4.985	5.095	4.885	4.995	5.015	5.215	5.122	5.152	4.989	5.148	5.181	5.034	4.999	5.176	5.077	5.198	5.036	5.183	5.127	5.226	5.185	5.022	5.376	5.117	5.205	5.264	5.296	5.2	5.147	5.241	5.181	5.371	5.176	5.349	5.225	5.38	5.578	5.386	5.398	5.302	5.28
H. mediterranei	Formic acid	75 mM		5.049	5.023	5.193	5.345	5.324	5.148	5.204	5.266	5.308	5.26	5.161	5.189	5.043	5.205	5.094	5.301	5.197	5.243	5.122	5.158	5.117	5.519	5.251	5.141	5.253	5.279	5.277	5.523	5.238	5.298	5.224	5.296	5.187	5.401	5.161	5.355	5.252	5.283	5.322	5.278	5.433	5.285	5.44	5.411	5.315	5.4
H. mediterranei	Formic acid	100 mM		4.901	4.982	4.909	5.372	5.079	5.176	5.204	5.253	5.158	5.11	5.188	5.407	5.165	5.341	4.986	5.114	5.278	5.256	5.19	5.05	4.969	5.304	5.13	5.1	5.199	5.239	5.183	5.121	5.238	5.258	5.25	5.202	5.16	5.2	5.374	5.168	5.265	5.376	5.282	5.119	5.3	5.445	5.28	5.291	5.195	5.426
H. mediterranei	Formic acid	150 mM		4.928	5.077	5.112	5.075	4.957	5.271	5.258	5.103	5.186	5.219	5.079	5.217	5.165	5.287	5.189	5.315	5.264	5.324	5.19	5.225	5.171	5.157	5.197	5.289	5.334	5.185	5.21	5.282	5.224	5.245	5.197	5.296	5.253	5.294	5.281	5.301	5.318	5.283	5.282	5.331	5.513	5.472	5.373	5.384	5.248	5.44
H. mediterranei	Formic acid	225 mM		5.263	5.306	5.315	5.467	5.337	5.271	5.286	5.212	5.267	5.274	5.283	5.38	5.288	5.408	5.31	5.275	5.291	5.243	5.136	5.238	5.211	5.278	5.183	5.248	5.212	5.252	5.237	5.269	5.184	5.298	5.183	5.149	5.213	5.347	5.267	5.248	5.172	5.243	5.189	5.132	5.167	5.285	5.2	5.198	5.048	5.094
H. mediterranei	Formic acid	5 mM		4.942	5.104	5.112	4.966	4.971	5.162	5.177	4.98	5.145	5.056	5.406	5.244	5.165	5.111	5.148	5.288	5.332	5.175	5.365	5.185	5.157	5.184	5.507	5.316	5.347	5.239	5.345	5.604	5.465	5.473	5.853	5.871	5.427	5.361	5.334	5.462	5.384	5.336	5.482	5.569	5.659	5.578	5.546	5.491	5.569	5.652
H. mediterranei	Formic acid	10 mM		4.58	4.874	4.882	4.777	4.835	4.863	4.809	4.953	4.804	4.893	4.957	4.986	4.881	4.84	5.027	5.033	5.034	4.959	5.109	5.024	5.009	5.17	5.076	5.074	5.266	5.145	5.13	5.094	4.997	5.352	5.237	5.256	5.2	5.307	5.254	5.368	5.437	5.189	5.468	5.145	5.273	5.378	5.426	5.664	5.382	5.453
H. mediterranei	Formic acid	25 mM		4.942	4.901	5.125	5.088	5.229	5.121	5.272	5.117	5.226	5.301	5.311	5.312	5.152	5.273	5.391	5.167	5.291	5.391	5.244	5.238	5.144	5.278	5.183	5.329	5.334	5.239	5.358	5.229	5.224	5.553	5.291	5.363	5.441	5.281	5.467	5.355	5.318	5.363	5.402	5.424	5.42	5.351	5.519	5.757	5.502	5.666
H. mediterranei	Formic acid	50 mM		4.888	4.888	4.801	4.912	4.998	5.04	5.122	5.048	4.995	5.029	5.161	5.108	4.989	5.057	5.621	5.073	5.048	5.148	5.365	4.903	5.063	5.049	5.089	5.397	5.132	5.494	5.157	5.215	4.984	5.124	5.224	5.39	5.066	5.174	5.147	5.275	5.239	5.296	5.136	5.264	5.287	5.405	5.32	5.224	5.128	5.546
H. mediterranei	Formic acid	75 mM		4.995	5.023	5.085	5.088	5.107	5.135	5.299	5.321	5.281	5.314	5.229	5.352	5.26	5.192	5.135	5.221	5.264	5.188	5.257	5.292	5.305	5.157	5.385	5.275	5.159	5.252	5.183	5.322	5.157	5.178	5.344	5.309	5.267	5.347	5.321	5.328	5.411	5.323	5.415	5.264	5.287	5.231	5.24	5.438	5.369	5.453
H. mediterranei	Formic acid	100 mM		4.808	4.807	4.923	4.899	5.27	5.081	5.217	4.994	5.09	5.029	5.243	5.23	5.084	5.165	5.067	5.194	5.17	5.107	5.109	5.104	5.05	5.063	5.076	5.423	5.118	5.037	5.345	5.202	5.051	5.097	5.157	5.229	5.227	5.147	5.174	5.181	5.252	5.136	5.189	5.344	5.233	5.178	5.307	5.371	5.182	5.466
H. mediterranei	Formic acid	150 mM		4.901	4.874	5.058	4.926	5.012	4.999	5.136	5.008	5.24	5.042	5.161	5.176	5.071	5.097	5.121	5.261	5.088	5.026	5.055	4.983	5.144	5.13	5.103	5.074	5.078	4.997	4.995	5.041	4.997	5.164	5.21	5.109	5.133	5.24	5.054	5.168	5.132	5.189	5.189	5.172	5.233	5.165	5.12	5.291	5.422	5.28
H. mediterranei	Formic acid	225 mM		4.928	5.036	5.125	4.953	4.971	5.04	5.054	5.157	5.322	5.138	5.079	5.026	5.057	5.111	5.229	5.114	5.183	5.283	5.109	5.144	5.063	4.915	5.022	5.1	5.091	5.051	5.022	4.907	5.024	4.977	5.103	4.989	5.066	5.027	5.107	4.914	5.132	5.042	4.963	4.92	5.1	5.085	5.001	5.051	5.021	4.961
			TIME [h] ->	0.01915	0.17912	0.34597	0.51273	0.67915	0.84624	1.01268	1.17954	1.34607	1.51363	1.67945	1.84618	2.01491	2.17938	2.34839	2.51303	2.67976	2.84672	3.01288	3.17981	3.34653	3.51338	3.68003	3.84663	4.01318	4.18005	4.34679	4.5132	4.68004	4.84687	5.01336	5.18037	5.34685	5.51351	5.6802	5.84716	6.01384	6.18052	6.34911	6.51357	6.68043	6.84714	7.01389	7.18047	7.34721	7.51391
H. mediterranei	Acetic acid	10 mM		6.117	5.729	5.626	5.637	5.646	5.621	5.628	5.605	5.699	5.672	5.614	5.594	5.662	5.732	5.548	5.621	5.653	5.52	5.607	5.601	5.603	5.553	5.58	5.447	5.554	5.521	5.491	5.697	5.65	5.582	5.667	5.632	5.703	5.693	5.732	5.881	5.969	5.871	5.836	5.733	5.748	5.918	5.814	6.012	5.814	5.878
H. mediterranei	Acetic acid	25 mM		5.769	5.341	5.428	5.474	5.419	5.57	5.64	5.579	5.725	5.827	5.743	5.698	5.882	5.849	5.82	5.956	5.99	6.099	5.943	5.976	5.898	5.98	5.956	5.899	5.889	5.882	5.94	5.864	5.856	5.877	5.885	6.043	5.896	6.18	6.027	5.868	5.943	6.025	6.377	6.14	6.018	5.866	6.289	5.986	5.968	5.827
H. mediterranei	Acetic acid	50 mM		6.692	6.482	6.576	6.336	6.478	6.537	6.392	6.503	6.469	6.615	6.464	6.589	6.556	6.601	6.598	6.459	6.52	6.459	7.005	6.494	6.451	6.628	6.668	6.544	6.534	6.796	6.491	6.534	6.526	6.559	6.539	6.492	6.576	6.539	6.527	6.638	6.663	6.617	6.57	6.625	6.61	6.884	6.738	6.664	6.546	6.789
H. mediterranei	Acetic acid	75 mM		5.985	5.802	5.922	5.812	5.898	5.977	5.984	5.926	6.072	6.034	6.078	6.098	6.219	6.134	6.093	6.162	6.43	6.318	6.565	6.326	6.348	6.498	6.396	6.583	6.495	6.332	6.26	6.393	6.397	6.392	6.269	6.338	6.345	6.269	6.27	6.523	6.29	6.386	6.287	6.293	6.314	6.884	6.443	6.421	6.341	6.302
H. mediterranei	Acetic acid	100 mM		6.44	6.166	6.107	6.049	5.911	6.016	6.124	6.003	6.072	5.956	5.923	5.982	5.934	5.927	5.937	5.891	5.951	5.893	6.125	6.015	6.014	5.993	5.956	5.899	6.005	5.985	6.042	5.864	5.998	5.993	5.911	5.876	5.883	6.18	5.898	5.971	5.982	5.961	5.926	5.86	6.057	6.008	5.878	6.025	5.904	5.904
H. mediterranei	Acetic acid	150 mM		6.009	5.729	5.687	5.799	5.81	5.863	5.882	5.977	5.917	5.93	6.013	6.098	6.038	6.043	5.989	6.007	6.145	6.112	6.073	6.106	6.31	6.045	6.24	6.157	6.083	6.101	6.119	6.225	6.281	6.147	6.116	6.094	6.024	6.193	6.027	6.202	6.149	6.077	6.119	6.051	6.134	6.188	6.058	6.14	6.199	6.096
H. mediterranei	Acetic acid	225 mM		5.577	5.304	5.416	5.449	5.57	5.558	5.666	5.695	5.699	5.749	5.756	5.775	5.753	5.875	5.73	5.737	5.757	5.713	5.93	5.821	5.976	5.954	5.93	5.847	5.864	5.856	5.94	5.929	6.011	5.916	6.064	5.94	5.844	5.987	6.001	5.971	6.007	5.986	5.952	5.835	5.954	6.201	6.096	6.012	5.968	5.878
H. mediterranei	Acetic acid	300 mM		5.337	5.183	5.182	5.187	5.23	5.342	5.22	5.413	5.391	5.426	5.434	5.426	5.481	5.576	5.483	5.543	5.576	5.507	5.671	5.524	5.564	5.579	5.632	5.525	5.554	5.702	5.555	5.684	5.663	5.736	5.59	5.645	5.6	5.68	5.514	5.624	5.596	5.6	5.681	5.44	5.543	5.557	5.48	5.436	5.558	5.48
H. mediterranei	Acetic acid	10 mM		5.193	4.879	4.923	4.912	4.789	4.909	4.876	4.899	4.955	5.091	5.318	5.375	5.209	5.434	5.03	5.041	5.019	5.095	5.49	5.097	5.127	5.061	5.088	5.086	5.077	4.994	5.054	5.078	5.161	5.106	5	5.119	5.022	5.116	5.578	5.162	5.158	5.034	5.063	5.083	5.105	5.183	5.095	5.308	5.66	5.198
H. mediterranei	Acetic acid	25 mM		6.069	5.766	5.65	5.799	5.596	5.698	5.768	5.695	5.738	5.749	5.691	5.672	5.662	5.81	5.704	5.634	5.744	5.623	5.697	5.718	5.963	5.786	5.787	5.783	5.696	5.753	5.632	5.903	5.766	5.967	5.641	5.85	5.652	5.872	5.668	5.842	5.827	5.755	5.978	5.796	5.8	5.905	5.891	5.973	5.981	5.929
H. mediterranei	Acetic acid	50 mM		6.236	6.081	6.169	5.987	6.074	6.117	5.959	6.041	6.174	6.111	6.026	6.046	5.999	6.108	6.106	6.059	6.184	6.15	6.021	6.326	6.117	6.136	6.24	6.209	6.315	6.204	6.222	6.174	6.191	6.16	6.321	6.274	6.564	6.308	6.309	6.471	6.393	6.476	6.66	6.344	6.391	6.562	6.571	6.498	6.572	6.494
H. mediterranei	Acetic acid	75 mM		6.716	6.482	6.477	6.536	6.692	6.486	6.481	6.811	6.495	6.693	6.567	6.512	6.569	6.497	6.456	6.459	6.701	6.421	6.384	6.339	6.374	6.356	6.564	6.338	6.521	6.281	6.568	6.212	6.384	6.456	6.398	6.543	6.255	6.603	6.462	6.369	6.303	6.424	6.274	6.357	6.237	6.33	6.468	6.306	6.187	6.199
H. mediterranei	Acetic acid	100 mM		6.968	6.737	6.625	6.674	6.805	6.791	6.825	6.875	6.88	6.899	6.876	6.86	6.88	6.925	6.896	6.858	6.844	6.897	6.889	6.882	6.824	6.912	6.849	6.893	6.856	6.873	6.876	6.96	6.873	6.971	6.846	6.928	6.859	7.013	6.809	6.882	6.946	6.939	7.008	6.879	6.867	6.884	6.815	6.856	6.828	6.854
H. mediterranei	Acetic acid	150 mM		6.248	6.19	6.169	6.536	6.327	6.257	6.43	6.451	6.315	6.486	6.361	6.395	6.453	6.342	6.404	6.407	6.494	6.331	6.371	6.3	6.361	6.472	6.37	6.415	6.379	6.358	6.337	6.302	6.332	6.495	6.244	6.389	6.358	6.269	6.245	6.343	6.406	6.398	6.416	6.332	6.327	6.304	6.173	6.434	6.187	6.212
H. mediterranei	Acetic acid	225 mM		6.788	6.385	6.304	6.424	6.503	6.461	6.634	6.464	6.559	6.602	6.541	6.667	6.595	6.536	6.482	6.523	6.74	6.678	6.591	6.507	6.644	6.524	6.681	6.622	6.624	6.615	6.517	6.418	6.435	6.43	6.616	6.556	6.641	6.577	6.629	6.471	6.47	6.45	6.609	6.637	6.533	6.652	6.43	6.498	6.597	6.494
H. mediterranei	Acetic acid	300 mM		7.436	7.028	6.983	7.136	6.944	6.944	7.143	7.131	7.227	7.08	6.953	7.274	7.036	7.042	7	7.194	7.128	7.116	7.303	7.063	7.132	7.184	7.25	7.177	7.191	6.989	7.094	7.037	7.053	7.022	7.09	6.928	7.103	7.116	7.001	7.203	7.024	6.952	7.189	6.905	7.047	6.962	7.071	6.946	7.034	6.969
H. mediterranei	Acetic acid	10 mM		6.212	5.911	5.835	5.799	5.999	6.092	5.997	6.041	5.853	6.008	5.987	6.046	6.051	6.069	5.808	5.879	5.912	5.867	5.917	5.912	5.873	5.864	5.969	5.847	5.838	5.843	5.811	5.838	5.663	6.083	5.911	5.735	5.857	5.846	5.668	5.778	5.84	5.832	5.978	5.809	5.877	5.956	5.827	6.076	5.866	5.968
H. mediterranei	Acetic acid	25 mM		5.757	5.377	5.428	5.437	5.318	5.431	5.322	5.477	5.443	5.543	5.498	5.633	5.559	5.576	5.613	5.672	5.666	5.662	5.814	5.782	5.706	5.851	5.787	5.718	5.748	5.817	5.734	5.929	5.637	5.775	5.834	5.773	5.69	5.859	6.219	5.778	5.737	5.845	5.681	6.039	5.98	5.763	5.762	5.807	5.763	5.942
H. mediterranei	Acetic acid	50 mM		6.476	6.105	6.193	6.174	6.339	6.321	6.303	6.49	6.303	6.279	6.399	6.382	6.414	6.419	6.469	6.523	6.455	6.884	6.409	6.636	6.502	6.472	6.318	6.518	6.817	6.397	6.414	6.38	6.461	6.392	6.398	6.556	6.345	6.398	6.437	6.484	6.458	6.398	6.544	6.332	6.391	6.407	6.378	6.434	6.597	6.545
H. mediterranei	Acetic acid	75 mM		6.62	6.372	6.502	6.561	6.818	6.779	6.786	6.772	6.636	6.912	6.824	6.68	7.036	6.795	6.702	6.768	6.753	6.652	6.578	6.817	6.734	6.977	6.719	7.048	6.907	6.59	6.799	6.586	6.68	6.649	6.77	6.569	6.782	6.564	6.834	6.805	6.612	6.926	6.66	6.433	6.468	6.601	6.776	6.511	6.674	6.622
H. mediterranei	Acetic acid	100 mM		5.505	5.377	5.28	5.449	5.432	5.392	5.399	5.541	5.609	5.581	5.588	5.568	5.52	5.628	5.522	5.634	5.55	5.687	5.658	5.588	5.654	5.683	5.697	5.783	5.67	5.611	5.644	5.903	5.663	5.967	5.744	5.876	5.921	5.731	5.629	5.714	5.801	5.755	5.874	5.733	5.851	5.801	5.839	5.756	5.814	5.917
H. mediterranei	Acetic acid	150 mM		7.52	7.161	7.328	7.174	7.335	7.351	7.372	7.362	7.368	7.545	7.391	7.338	7.424	7.405	7.298	7.348	7.387	7.386	7.419	7.322	7.273	7.43	7.535	7.435	7.565	7.516	7.594	7.424	7.439	7.678	7.487	7.672	7.578	7.449	7.309	7.73	7.474	7.493	7.652	7.44	7.613	7.593	7.521	7.432	7.457	7.47
H. mediterranei	Acetic acid	225 mM		6.093	5.851	5.811	5.862	5.911	5.914	5.959	6.015	6.046	6.085	5.962	6.15	6.038	6.134	6.132	6.317	6.236	6.266	6.228	6.287	6.322	6.239	6.37	6.273	6.199	6.332	6.453	6.302	6.268	6.186	6.346	6.274	6.255	6.282	6.232	6.24	6.226	6.192	6.338	6.268	6.391	6.304	6.186	6.421	6.289	6.25
H. mediterranei	Acetic acid	300 mM		6.248	5.863	5.885	5.974	6.049	6.245	6.213	6.323	6.29	6.538	6.451	6.344	6.556	6.29	6.495	6.356	6.572	6.343	6.617	6.546	6.361	6.472	6.383	6.428	6.547	6.345	6.453	6.277	6.384	6.495	6.295	6.351	6.499	6.449	6.514	6.394	6.342	6.476	6.377	6.344	6.404	6.42	6.481	6.536	6.482	6.391
			TIME [h] ->	0.01915	0.17912	0.34597	0.51273	0.67915	0.84624	1.01268	1.17954	1.34607	1.51363	1.67945	1.84618	2.01491	2.17938	2.34839	2.51303	2.67976	2.84672	3.01288	3.17981	3.34653	3.51338	3.68003	3.84663	4.01318	4.18005	4.34679	4.5132	4.68004	4.84687	5.01336	5.18037	5.34685	5.51351	5.6802	5.84716	6.01384	6.18052	6.34911	6.51357	6.68043	6.84714	7.01389	7.18047	7.34721	7.51391
H. mediterranei	Propionic acid	5 mM		5.829	5.668	5.478	5.549	5.696	5.787	5.755	5.797	6.033	5.982	5.884	5.982	5.921	5.94	5.756	5.866	6.714	5.79	5.969	5.782	5.77	5.864	6.111	5.976	5.967	5.779	5.863	5.903	6.036	6.07	5.949	5.812	5.819	6.116	5.873	5.958	5.814	6.038	5.9	5.937	5.928	6.021	5.981	5.794	5.943	5.994
H. mediterranei	Propionic acid	10 mM		5.037	4.831	4.836	4.962	4.94	5.024	5.093	5.105	5.07	5.168	5.189	5.349	5.235	5.265	5.341	5.195	5.291	5.34	5.374	5.446	5.436	5.54	5.477	5.499	5.49	5.727	5.491	5.49	5.586	5.504	5.449	5.363	5.575	5.398	5.501	5.547	5.66	5.472	5.488	5.453	5.555	5.595	5.634	5.436	5.866	5.75
H. mediterranei	Propionic acid	25 mM		6.117	5.911	5.786	5.712	5.797	5.825	5.755	5.938	5.866	5.904	5.756	6.046	5.792	5.836	5.859	5.853	5.847	5.983	5.853	5.951	5.924	6.032	5.878	5.86	5.941	6.126	5.94	5.967	5.856	5.749	5.936	5.761	5.844	5.898	5.911	5.906	6.02	5.896	5.926	5.822	6.07	6.046	5.968	5.858	6.045	5.904
H. mediterranei	Propionic acid	50 mM		6.224	5.972	5.971	5.912	6.011	6.079	5.971	6.028	5.994	6.098	6.181	6.201	6.232	6.056	6.093	6.02	6.106	6.189	6.073	6.17	6.078	6.084	6.253	6.338	6.263	6.139	6.119	6.161	6.217	6.045	6.257	6.094	6.204	6.193	6.193	6.202	6.11	6.141	6.222	6.332	6.186	6.266	6.237	6.28	6.199	6.212
H. mediterranei	Propionic acid	75 mM		6.356	6.166	6.267	6.249	6.314	6.461	6.379	6.374	6.418	6.421	6.374	6.576	6.388	6.549	6.546	6.381	6.507	6.678	6.448	6.377	6.245	6.511	6.448	6.493	6.443	6.371	6.414	6.341	6.332	6.302	6.411	6.453	6.32	6.308	6.373	6.394	6.406	6.501	6.338	6.612	6.468	6.343	6.314	6.293	6.315	6.379
H. mediterranei	Propionic acid	100 mM		6.176	5.96	5.984	6.037	6.087	6.105	6.277	6.285	6.29	6.538	6.451	6.576	6.517	6.393	6.598	6.523	6.455	6.511	6.461	6.688	6.438	6.408	6.978	6.531	6.559	6.487	6.299	6.483	6.487	6.508	6.628	6.466	6.435	6.462	6.565	6.356	6.445	6.514	6.583	6.357	6.546	6.395	6.507	6.434	6.662	6.494
H. mediterranei	Propionic acid	150 mM		6.368	6.215	6.082	6.236	6.264	6.245	6.162	6.336	6.264	6.344	6.258	6.318	6.362	6.329	6.533	6.291	6.352	6.318	6.422	6.326	6.618	6.485	6.422	6.48	6.469	6.551	6.44	6.393	6.551	6.456	6.462	6.569	6.589	6.539	6.604	6.433	6.458	6.527	6.66	6.395	6.443	6.511	6.443	6.523	6.533	6.533
H. mediterranei	Propionic acid	225 mM		5.301	5.013	5.071	5.037	4.991	5.163	5.424	5.336	5.301	5.543	5.459	5.413	5.571	5.667	5.665	5.44	5.615	5.481	5.62	5.55	5.487	5.683	5.658	5.434	5.387	5.496	5.401	5.465	5.457	5.453	5.539	5.401	5.472	5.475	5.475	5.547	5.557	5.459	5.655	5.402	5.478	5.389	5.377	5.615	5.481	5.519
H. mediterranei	Propionic acid	5 mM		5.853	5.62	5.453	5.524	5.722	5.596	5.602	5.631	5.712	5.749	5.627	5.904	5.908	5.81	5.769	5.698	5.653	5.996	5.684	5.795	5.796	5.98	5.8	5.938	5.773	5.74	5.644	5.671	5.702	5.697	5.718	5.85	5.754	5.744	5.937	5.752	5.737	6.128	5.746	5.707	5.941	5.853	5.75	5.692	6.045	5.865
H. mediterranei	Propionic acid	10 mM		5.553	5.426	5.453	5.549	5.533	5.545	5.679	5.656	5.738	5.711	5.614	5.659	6.012	5.654	5.6	5.647	5.64	5.636	5.684	5.718	5.808	5.683	5.774	6.067	5.864	5.637	5.721	5.761	5.998	5.672	5.808	6.133	5.626	5.654	5.757	5.637	5.737	5.819	5.681	5.796	5.748	5.698	5.814	5.935	5.763	5.698
H. mediterranei	Propionic acid	25 mM		6.44	6.312	6.144	6.286	6.276	6.435	6.634	6.888	6.598	7.08	6.58	6.822	6.569	6.666	6.845	6.497	6.973	6.845	6.565	6.507	6.502	6.809	6.655	6.673	6.637	6.654	6.594	6.534	6.448	6.546	6.808	6.915	6.975	6.423	6.706	6.6	6.766	6.63	6.854	6.726	6.829	6.536	6.455	6.728	6.674	6.468
H. mediterranei	Propionic acid	50 mM		6.404	6.093	6.082	6.236	6.138	6.003	6.035	6.298	6.149	6.163	6.142	6.292	6.142	6.251	6.287	6.278	6.093	6.06	6.176	6.054	6.194	6.175	6.344	6.222	6.559	6.204	6.196	6.29	6.127	6.212	6.116	6.466	6.474	6.141	6.668	6.202	6.56	6.244	6.493	6.255	6.173	6.214	6.224	6.14	6.084	6.263
H. mediterranei	Propionic acid	75 mM		6.8	6.615	6.489	6.574	6.579	6.69	6.672	6.657	6.623	6.628	6.67	6.628	6.712	6.795	6.585	6.613	6.818	6.768	6.681	6.701	6.669	6.705	6.603	6.647	6.637	6.718	6.85	6.715	6.822	6.778	6.539	6.697	6.795	6.782	6.719	6.805	6.805	6.81	6.828	6.803	6.944	6.781	6.763	6.677	6.803	6.802
H. mediterranei	Propionic acid	100 mM		6.26	5.984	6.045	6.049	6.062	6.257	6.188	6.144	6.187	6.227	6.258	6.331	6.336	6.316	6.196	6.343	6.236	6.202	6.228	6.235	6.258	6.485	6.292	6.325	6.276	6.255	6.414	6.406	6.307	6.199	6.282	6.518	6.178	6.141	6.27	6.15	6.265	6.257	6.235	6.204	6.25	6.317	6.276	6.229	6.212	6.276
H. mediterranei	Propionic acid	150 mM		6.069	5.79	5.761	5.687	5.734	5.736	5.831	5.887	5.853	5.93	6	5.917	5.947	6.004	6.041	5.969	6.003	6.112	6.073	6.403	6.001	6.136	6.033	6.157	6.121	6.101	6.081	6.006	6.062	6.07	6.039	5.953	6.05	6.116	6.052	6.022	6.033	6.077	6.003	6.102	6.198	6.021	6.045	6.127	6.045	6.122
H. mediterranei	Propionic acid	225 mM		6.176	5.778	5.638	5.687	5.696	5.914	5.819	5.797	5.828	6.008	5.884	5.84	5.844	6.017	5.885	5.724	6.041	5.816	5.853	5.938	5.847	5.89	5.943	5.899	5.915	5.817	5.824	5.722	5.882	5.916	5.834	5.927	5.909	5.962	5.95	5.829	6.175	5.858	5.913	5.86	5.98	5.827	6.096	5.782	5.802	5.827
H. mediterranei	Propionic acid	5 mM		5.817	5.766	5.737	5.837	5.696	5.647	5.908	5.926	5.853	5.698	5.871	5.891	5.857	5.901	5.73	5.956	5.757	6.009	6.163	5.601	5.744	5.903	6.02	5.666	5.76	6.075	6.106	5.722	5.856	5.787	5.705	5.927	5.562	5.757	6.168	5.662	6.072	5.781	5.694	5.796	5.71	5.737	5.814	5.833	5.814	5.852
H. mediterranei	Propionic acid	10 mM		5.781	5.62	5.564	5.599	5.507	5.672	5.704	5.682	5.648	5.84	5.704	5.568	5.675	5.784	5.639	5.711	5.809	5.816	5.814	5.769	5.898	5.76	5.943	5.783	5.709	6.088	5.709	5.774	5.663	5.813	5.757	5.786	5.87	5.962	5.796	5.765	5.879	5.806	5.746	5.847	5.838	5.879	5.788	5.871	5.789	5.827
H. mediterranei	Propionic acid	25 mM		7.304	7.04	7.193	7.424	7.461	7.453	7.474	7.413	7.676	7.571	7.378	7.351	7.411	7.885	7.272	7.413	7.335	7.579	7.601	7.438	7.363	7.34	7.445	7.319	7.951	7.323	7.338	7.243	7.362	7.434	7.346	7.531	7.578	7.616	7.45	7.101	7.229	7.544	7.163	7.211	7.111	7.71	7.302	7.074	7.201	7.354
H. mediterranei	Propionic acid	50 mM		6.8	6.785	6.526	6.474	6.49	6.55	6.621	7.016	6.893	6.835	6.631	6.796	6.556	6.77	6.637	6.781	6.585	6.665	6.876	6.972	6.515	6.77	6.732	6.544	6.675	6.834	6.773	6.702	6.654	6.765	6.628	6.633	6.859	6.667	6.706	6.882	6.548	6.63	6.531	6.523	6.61	6.627	6.699	6.767	6.597	6.777
H. mediterranei	Propionic acid	75 mM		6.644	6.457	6.354	6.399	6.314	6.27	6.239	6.259	6.392	6.266	6.309	6.305	6.258	6.406	6.209	6.536	6.339	6.266	6.306	6.313	6.335	6.395	6.422	6.338	6.212	6.178	6.158	6.251	6.461	6.585	6.218	6.402	6.165	6.244	6.36	6.33	6.303	6.283	6.325	6.179	6.237	6.356	6.147	6.472	6.187	6.751
H. mediterranei	Propionic acid	100 mM		6.8	6.579	6.6	6.386	6.541	6.664	6.697	6.618	6.585	7.054	6.49	6.589	6.673	6.679	6.482	6.613	6.869	6.562	6.474	6.882	6.669	6.602	6.564	6.764	6.688	6.487	6.555	6.612	6.641	6.456	6.475	6.518	6.448	6.654	6.578	6.613	6.56	6.579	6.531	6.472	6.726	6.755	6.545	6.562	6.469	6.507
H. mediterranei	Propionic acid	150 mM		5.349	5.329	5.256	5.324	5.293	5.38	5.424	5.759	5.532	5.491	5.408	5.698	5.403	5.408	5.406	5.44	5.64	5.404	5.412	5.459	5.436	5.294	5.295	5.318	5.49	5.303	5.529	5.452	5.406	5.337	5.218	5.568	5.395	5.41	5.347	5.316	5.441	5.51	5.333	5.249	5.465	5.415	5.416	5.372	5.314	5.224
H. mediterranei	Propionic acid	225 mM		5.217	5.025	5.169	5.012	5.243	5.163	5.297	5.361	5.314	5.246	5.331	5.271	5.26	5.602	5.302	5.337	5.382	5.327	5.361	5.446	5.32	5.359	5.632	5.305	5.322	5.29	5.311	5.258	5.213	5.157	5.231	5.17	5.382	5.128	5.206	5.252	5.158	5.33	5.256	5.198	5.182	5.299	5.275	5.219	5.173	5.339
			TIME [h] ->	0.00523	0.17927	0.3463	0.51254	0.67916	0.84616	1.01254	1.17932	1.34603	1.51276	1.67985	1.84795	2.01301	2.17964	2.34621	2.51295	2.67939	2.84645	3.013	3.17982	3.34673	3.51295	3.67995	3.84652	4.01319	4.17996	4.34674	4.51315	4.67988	4.84682	5.01328	5.18005	5.34683	5.51342	5.68011	5.84687	6.01352	6.18028	6.34693	6.51356	6.68005	6.84714	7.01371	7.18049	7.34725	7.51383
H. mediterranei	Butyric acid	5 mM		4.54	4.577	4.679	4.669	4.808	4.741	5	5.008	5.118	5.07	5.27	4.891	5.071	5.043	5.54	5.275	5.318	5.053	5.082	5.212	5.709	5.13	6.005	5.208	5.414	5.239	5.291	5.389	5.411	5.62	5.759	5.51	5.481	5.548	5.774	5.355	5.371	5.549	5.748	5.782	5.659	5.805	5.799	5.904	5.929	6.304
H. mediterranei	Butyric acid	10 mM		5.022	5.252	5.261	5.427	5.446	5.298	5.408	5.484	5.608	5.668	5.488	5.448	5.816	5.719	5.756	5.53	5.684	5.675	5.609	5.615	5.588	5.64	5.87	5.464	5.845	5.642	5.788	5.59	5.799	5.674	5.545	5.59	5.614	5.909	5.894	5.755	5.981	5.896	5.894	5.941	6.032	6.005	5.892	5.944	6.197	6.224
H. mediterranei	Butyric acid	25 mM		4.754	4.834	4.95	4.75	4.862	4.918	4.986	5.293	4.954	5.165	5.147	5.393	5.382	5.111	5.108	4.993	5.007	5.107	5.095	5.064	5.238	5.143	5.022	4.979	5.347	5.36	5.143	5.135	5.077	5.258	5.143	5.136	5.053	5.16	5.174	5.155	5.186	5.149	5.255	5.185	5.167	5.218	5.4	5.251	5.182	5.134
H. mediterranei	Butyric acid	50 mM		4.875	4.726	5.058	4.953	4.93	5.081	5.013	5.062	5.09	5.015	5.011	4.945	5.328	5.057	5.027	5.02	5.467	5.175	4.987	5.104	5.036	5.251	5.399	5.047	5.522	5.279	5.358	5.456	5.184	5.312	5.09	5.296	5.481	5.361	5.254	5.074	5.358	5.323	5.335	5.331	5.353	5.405	5.519	5.398	5.515	5.479
H. mediterranei	Butyric acid	75 mM		4.607	4.753	4.72	4.912	4.862	4.7	4.795	4.899	4.832	5.11	4.766	4.755	4.813	5.165	5.054	4.859	4.872	4.986	4.946	4.728	4.848	4.767	4.914	4.885	4.822	4.876	4.875	4.934	4.837	5.017	4.755	4.895	4.919	4.879	4.867	4.741	5.026	4.909	5.189	4.8	4.94	4.884	4.814	4.864	4.888	4.854
H. mediterranei	Butyric acid	100 mM		4.848	4.996	4.977	5.021	5.093	5.108	5.013	5.144	5.104	5.151	4.97	5.067	5.098	5.07	5.067	4.979	5.129	5.08	5.176	5.198	4.996	5.224	5.237	5.154	5.105	5.091	5.089	5.255	5.117	5.178	5.13	5.015	5.133	5.16	5.121	5.021	5.093	5.162	5.149	5.119	5.207	4.911	5.174	5.144	5.155	5.2
H. mediterranei	Butyric acid	150 mM		4.767	4.753	4.72	4.79	4.876	4.904	4.918	4.844	4.859	4.839	4.997	4.85	4.759	4.922	4.891	4.885	4.994	4.891	4.879	4.929	4.794	5.009	4.941	4.899	4.97	4.903	4.901	4.84	4.863	5.057	4.889	4.828	4.826	4.866	4.974	4.981	4.841	4.869	4.909	4.893	4.887	4.898	4.881	4.851	4.928	4.854
H. mediterranei	Butyric acid	225 mM		5.142	5.131	5.071	5.237	5.093	5.23	5.313	5.198	5.158	5.382	5.243	5.257	5.355	5.246	5.243	5.154	5.129	5.202	5.298	5.265	5.225	5.197	5.183	5.168	5.32	5.198	5.157	5.188	5.171	5.03	5.197	5.189	5.28	5.107	5.161	5.034	5.199	4.989	5.082	5.198	5.113	5.165	5.16	5.264	5.128	5.054
H. mediterranei	Butyric acid	5 mM		4.486	4.726	4.679	4.845	4.781	4.714	4.959	4.98	4.859	4.893	4.943	5.176	4.854	5.138	5.175	5.14	5.251	5.013	5.798	4.997	5.117	5.56	5.385	5.693	5.495	5.252	5.224	5.148	5.224	5.433	5.371	5.657	5.2	5.575	5.494	5.448	5.57	5.669	5.521	5.609	5.793	5.685	5.839	5.931	6.397	6.104
H. mediterranei	Butyric acid	10 mM		4.848	4.591	4.801	4.912	4.93	4.782	5.095	4.926	5.049	5.11	5.052	5.013	4.962	5.178	5.013	5.369	4.98	5.202	5.406	5.024	5.103	5.09	5.062	5.262	5.253	5.212	5.103	5.081	5.157	5.231	5.264	5.256	5.213	5.521	5.254	5.208	5.544	5.283	5.322	5.41	5.579	5.245	5.28	5.664	5.435	5.413
H. mediterranei	Butyric acid	25 mM		5.035	5.306	5.342	5.21	5.297	5.665	5.395	5.185	5.349	5.219	5.311	5.176	5.165	5.165	5.256	5.355	5.548	5.297	5.311	5.131	5.252	5.237	5.803	5.571	5.172	5.36	5.64	5.416	5.318	5.352	5.451	5.537	5.387	5.441	5.454	5.542	5.424	5.349	5.309	5.344	5.513	5.378	5.546	5.371	5.315	5.479
H. mediterranei	Butyric acid	50 mM		4.848	4.955	5.044	5.183	5.161	5.067	5.217	5.334	5.104	5.219	5.175	5.094	5.464	5.151	5.067	5.301	5.142	5.256	5.298	5.05	5.305	5.251	5.318	5.302	5.212	5.225	5.224	5.188	5.157	5.325	5.237	5.497	5.494	5.414	5.454	5.448	5.663	5.523	5.681	5.556	5.593	5.512	5.546	5.544	5.569	5.759
H. mediterranei	Butyric acid	75 mM		4.808	4.874	5.004	5.061	4.944	4.877	5.068	4.98	4.941	4.947	5.147	4.931	5.003	5.07	5.094	5.033	5.21	4.999	5.027	5.024	4.982	5.143	5.049	4.979	5.078	4.997	5.036	4.987	5.01	5.03	5.05	4.948	5.053	5.013	4.987	4.928	5.265	5.002	5.029	4.959	5.033	5.298	5.094	5.238	5.008	5.12
H. mediterranei	Butyric acid	100 mM		4.982	5.117	5.139	5.169	5.147	5.081	5.231	5.13	5.199	5.124	5.093	5.515	5.26	5.205	5.27	5.194	5.197	5.229	5.082	5.104	5.103	5.237	5.21	5.181	5.361	5.091	5.264	5.269	5.064	5.124	5.183	5.43	5.253	5.187	5.094	5.168	5.106	5.176	5.295	5.065	5.26	5.178	5.187	5.171	5.061	5.147
H. mediterranei	Butyric acid	150 mM		4.955	4.793	4.895	4.939	4.916	4.755	4.863	4.872	4.873	5.029	4.97	4.959	4.921	4.949	4.891	4.939	4.831	5.188	4.892	4.876	5.036	4.915	4.78	4.912	4.956	4.984	4.875	4.96	4.944	4.869	4.929	4.922	4.986	5	4.934	4.847	5.026	4.976	4.856	4.88	4.874	5.018	5.041	5.078	4.981	4.921
H. mediterranei	Butyric acid	225 mM		4.861	4.928	5.436	5.007	5.107	5.244	5.108	5.076	5.104	5.056	5.12	5.135	5.125	5.07	5	5.154	5.075	5.107	4.906	5.118	5.023	5.184	5.291	5.047	5.172	5.037	5.157	4.92	5.197	4.936	4.956	5.229	5.093	5.16	5.001	4.968	5.04	5.069	5.096	5.012	4.967	4.964	5.134	5.064	4.968	5.16
H. mediterranei	Butyric acid	5 mM		4.62	4.726	4.693	4.615	4.686	5.23	4.891	4.844	4.845	5.097	5.161	4.945	5.125	5.07	5	5.208	5.088	5.026	5.419	5.279	5.05	5.197	5.183	5.289	6.169	5.118	5.264	5.376	5.411	5.298	5.518	5.523	5.441	5.561	5.761	5.595	5.557	5.616	5.615	5.742	5.686	5.845	5.692	6.45	6.464	6.065
H. mediterranei	Butyric acid	10 mM		4.567	4.766	4.625	4.763	5.025	5.216	4.795	4.844	4.832	5.029	4.807	4.904	5.206	4.881	4.946	4.926	5.034	4.797	4.919	5.01	4.982	4.996	4.928	5.343	5.172	5.01	5.076	5.068	5.197	5.258	5.224	5.096	5.213	5.24	5.147	5.315	5.225	5.122	5.109	5.317	5.38	5.271	5.426	5.517	5.489	5.626
H. mediterranei	Butyric acid	25 mM		5.156	5.239	5.166	5.169	5.31	5.474	5.395	5.253	5.431	5.396	5.243	5.393	5.41	5.449	5.5	5.288	5.589	5.445	5.582	5.373	5.292	5.734	5.453	5.477	5.563	5.292	5.358	5.55	5.532	5.594	5.398	5.497	5.521	5.454	5.801	5.528	5.557	5.549	5.428	5.556	5.726	5.592	5.573	5.544	5.622	5.573
H. mediterranei	Butyric acid	50 mM		5.089	5.158	5.044	5.278	5.378	5.298	5.326	5.348	5.322	5.641	5.501	5.42	5.437	5.354	5.391	5.395	5.427	5.418	5.392	5.4	5.507	5.721	5.399	5.693	5.697	5.534	5.385	5.483	5.478	5.687	5.478	5.617	5.574	5.521	5.534	5.542	5.862	5.683	5.548	5.689	5.646	5.792	5.852	5.971	5.836	5.958
H. mediterranei	Butyric acid	75 mM		4.915	5.009	5.017	5.075	5.039	5.067	5.013	5.048	5.118	5.178	5.256	5.026	5.165	5.111	5.162	5.194	5.115	5.148	5.082	5.118	4.942	5.076	5.103	5.235	5.199	5.131	5.036	5.215	5.091	5.084	5.117	5.029	5.026	5.267	5.081	5.061	5.119	4.976	5.189	5.278	5.193	5.125	5.067	5.251	5.088	5.041
H. mediterranei	Butyric acid	100 mM		4.875	4.807	4.882	4.858	4.835	4.958	4.972	4.885	5.131	4.988	4.957	5.067	5.165	4.894	4.932	4.993	5.075	5.04	5.095	5.225	4.942	4.955	4.982	5.114	4.983	4.997	5.009	5.135	4.984	5.003	4.956	5.055	4.946	4.933	4.921	5.008	5.079	5.002	4.989	4.933	5.02	4.924	5.014	4.971	4.928	5.107
H. mediterranei	Butyric acid	150 mM		4.901	5.009	4.909	4.953	5.012	5.311	5	5.021	5.022	5.124	5.052	5.04	5.03	4.949	4.986	4.993	4.926	4.959	4.987	4.956	4.901	4.982	5.183	5.1	4.97	4.93	5.036	5.054	5.077	4.977	5.009	4.935	5.106	5	5.054	5.181	4.96	4.896	5.082	5.026	5.02	4.924	5.041	5.091	4.888	5.08
H. mediterranei	Butyric acid	225 mM		4.727	4.807	4.76	4.804	4.862	4.727	4.904	4.735	4.941	4.757	4.875	4.795	4.786	4.813	4.864	4.899	4.885	4.77	4.879	4.768	4.794	4.74	4.739	4.737	4.862	4.876	4.781	4.625	4.877	4.896	4.715	4.855	5.093	4.813	4.801	4.741	4.788	4.709	4.617	4.721	4.9	4.818	4.735	4.705	4.741	4.788
			TIME [h] ->	0.00529	0.17911	0.34612	0.51264	0.67947	0.84613	1.01273	1.17953	1.34628	1.51297	1.67956	1.84604	2.01298	2.17996	2.34647	2.51292	2.67973	2.84654	3.01338	3.17991	3.34677	3.5134	3.67985	3.84681	4.01331	4.18012	4.34673	4.51335	4.68036	4.84685	5.01347	5.18023	5.34683	5.51386	5.68026	5.84681	6.01379	6.18041	6.34722	6.51373	6.68054	6.84711	7.01371	7.18066	7.34939	7.51414
H. mediterranei	Valeric acid	5 mM		4.829	5.154	4.964	4.944	4.914	5.067	5.213	5.112	5.057	5.302	5.264	4.971	4.973	5.136	5.185	5.249	4.868	5.017	5.427	4.993	4.969	4.899	5.064	4.965	5.181	5.093	4.991	5.04	5.235	5.072	5.123	5.051	5.262	5.328	5.114	5.205	5.137	5.253	5.175	5.236	5.363	5.285	5.363	5.427	5.454	5.414
H. mediterranei	Valeric acid	10 mM		5.901	6.321	6.051	6.018	6.037	6.018	6.133	6.132	6.065	6.342	6.255	6.258	6.223	6.279	6.211	6.207	6.206	6.305	6.092	6.242	6.153	6.192	6.204	6.291	6.297	6.315	6.147	6.345	6.25	6.391	6.335	6.331	6.254	6.347	6.324	6.363	6.401	6.41	6.356	6.524	6.436	6.532	6.585	6.634	6.739	6.711
H. mediterranei	Valeric acid	25 mM		5.248	5.33	5.305	5.302	5.43	5.263	5.66	5.311	5.481	5.382	5.491	5.494	5.457	5.391	5.603	5.371	5.463	5.437	5.413	5.455	5.54	5.538	5.552	5.466	5.467	5.487	5.522	5.516	5.641	5.643	5.572	5.61	5.493	5.518	5.617	5.695	5.817	5.689	5.664	5.711	5.825	5.814	5.825	5.915	5.954	5.968
H. mediterranei	Valeric acid	50 mM		4.472	4.427	4.459	4.497	4.398	4.546	4.557	4.529	4.712	4.796	4.621	4.462	4.53	4.531	4.496	4.507	4.665	4.637	4.45	4.573	4.656	4.586	4.534	4.613	4.501	4.495	4.393	4.307	4.478	4.46	4.591	4.548	4.568	4.499	4.543	4.646	4.648	4.464	4.496	4.517	4.576	4.567	4.535	4.572	4.763	4.618
H. mediterranei	Valeric acid	75 mM		4.57	4.615	4.446	4.523	4.605	4.69	4.544	4.688	4.592	4.69	4.5	4.743	4.449	4.41	4.361	4.507	4.57	4.623	4.599	4.451	4.656	4.531	4.494	4.478	4.529	4.563	4.529	4.592	4.518	4.46	4.496	4.534	4.432	4.648	4.529	4.442	4.485	4.423	4.536	4.517	4.454	4.553	4.453	4.586	4.52	4.429
H. mediterranei	Valeric acid	100 mM		4.558	4.515	4.497	4.421	4.437	4.585	4.412	4.45	4.552	4.623	4.527	4.542	4.543	4.558	4.496	4.507	4.435	4.339	4.477	4.451	4.438	4.436	4.385	4.41	4.529	4.455	4.502	4.429	4.437	4.42	4.51	4.439	4.31	4.431	5.386	4.387	4.499	4.382	4.563	4.531	4.454	4.404	4.453	4.518	4.371	4.807
H. mediterranei	Valeric acid	150 mM		4.62	4.603	4.535	4.459	4.566	4.507	4.583	4.648	4.738	4.65	4.728	4.569	4.583	4.625	4.672	4.52	4.57	4.447	4.667	4.451	4.56	4.504	4.629	4.64	4.773	4.495	4.556	4.592	4.613	4.705	4.782	4.575	4.5	4.553	4.665	4.673	4.594	4.491	4.563	4.612	4.657	4.621	4.521	4.613	4.655	4.564
H. mediterranei	Valeric acid	225 mM		4.546	4.565	4.56	4.587	4.398	4.442	4.504	4.503	4.579	4.53	4.527	4.596	4.503	4.504	4.591	4.601	4.503	4.651	4.436	4.478	4.56	4.559	4.697	4.464	4.692	4.563	4.638	4.551	4.613	4.515	4.714	4.711	4.623	4.73	4.733	4.564	4.621	4.668	4.618	4.612	4.725	4.621	4.616	4.626	4.669	4.496
H. mediterranei	Valeric acid	5 mM		4.977	5.104	5.002	4.957	5.147	5.093	5.135	5.099	5.123	5.049	5.13	5.011	5.215	4.988	5.131	5.168	5.165	5.112	5.101	5.115	5.023	5.117	5.227	5.127	5.236	5.012	5.005	5.054	5.032	5.167	5.245	5.174	5.207	5.151	5.209	5.246	5.124	5.24	5.31	5.575	5.336	5.38	5.499	5.535	5.467	5.549
H. mediterranei	Valeric acid	10 mM		5.482	5.719	5.609	5.532	5.663	5.823	5.594	5.708	5.826	5.595	5.585	5.708	5.766	5.754	5.59	5.735	5.652	5.803	5.657	5.889	5.799	5.743	5.729	5.641	5.78	5.677	5.712	5.679	5.79	5.793	5.872	5.8	5.778	5.817	5.971	6.022	5.776	6.043	5.976	6.212	6.11	6.166	6.15	6.146	6.238	6.224
H. mediterranei	Valeric acid	25 mM		4.657	4.703	4.674	4.753	4.811	4.69	4.688	4.834	4.778	4.743	4.768	4.703	4.798	4.611	4.631	4.601	4.814	4.691	4.681	4.722	4.669	4.708	4.833	4.749	4.665	4.835	4.665	4.741	4.748	4.746	4.673	4.738	4.799	4.852	4.774	4.864	4.893	4.886	4.876	4.91	4.874	5.055	4.915	5.142	5.183	5.077
H. mediterranei	Valeric acid	50 mM		4.509	4.565	4.623	4.548	4.656	4.664	4.53	4.503	4.552	4.516	4.621	4.596	4.677	4.558	4.577	4.574	4.584	4.596	4.721	4.681	4.451	4.545	4.602	4.519	4.583	4.726	4.556	4.511	4.599	4.501	4.523	4.548	4.663	4.689	4.624	4.619	4.702	4.505	4.699	4.49	4.576	4.648	4.752	4.491	4.56	4.51
H. mediterranei	Valeric acid	75 mM		4.743	4.816	4.649	4.536	4.682	4.664	4.714	4.609	4.791	4.636	4.58	4.663	4.637	4.598	4.618	4.615	4.773	4.651	4.613	4.546	4.669	4.518	4.711	4.532	4.583	4.536	4.624	4.538	4.708	4.664	4.768	4.834	4.663	4.662	4.624	4.564	4.499	4.586	4.876	4.788	4.508	4.702	4.603	4.599	4.56	4.618
H. mediterranei	Valeric acid	100 mM		4.57	4.552	4.383	4.306	4.45	4.481	4.53	4.503	4.473	4.53	4.607	4.717	4.462	4.517	4.442	4.426	4.476	4.379	4.504	4.396	4.506	4.409	4.466	4.559	4.433	4.428	4.352	4.47	4.491	4.474	4.55	4.548	4.609	4.472	4.366	4.36	4.403	4.464	4.496	4.463	4.454	4.35	4.467	4.396	4.33	4.483
H. mediterranei	Valeric acid	150 mM		4.817	4.715	4.636	4.497	4.54	4.781	4.649	4.794	4.632	4.65	4.58	4.676	4.597	4.692	4.712	4.574	4.651	4.8	4.64	4.6	4.615	4.504	4.738	4.613	4.569	4.808	4.638	4.646	4.626	4.528	4.646	4.711	4.609	4.852	4.652	4.687	4.702	4.654	4.631	4.625	4.63	4.743	4.603	4.599	4.587	4.645
H. mediterranei	Valeric acid	225 mM		4.804	4.665	4.497	4.523	4.644	4.546	4.544	4.768	4.499	4.61	4.634	4.636	4.516	4.585	4.739	4.574	4.57	4.583	4.64	4.668	4.683	4.477	4.765	4.478	4.597	4.74	4.597	4.782	4.789	4.719	4.578	4.725	4.854	4.567	4.597	4.714	4.567	4.614	4.468	4.693	4.562	4.662	4.494	4.599	4.587	4.51
H. mediterranei	Valeric acid	5 mM		4.583	4.628	4.56	4.536	4.618	4.807	4.819	4.569	4.897	4.743	4.647	4.663	4.731	5.001	4.577	4.804	4.611	4.705	4.776	4.668	4.601	4.654	4.819	4.667	4.597	4.713	4.692	4.524	4.802	4.692	4.891	4.806	4.731	4.784	5.1	4.851	4.974	4.872	4.781	4.897	5.024	4.973	5.159	5.237	5.115	5.212
H. mediterranei	Valeric acid	10 mM		4.718	4.59	4.775	4.753	4.656	4.664	4.622	4.781	4.778	4.916	4.875	4.757	4.731	4.692	4.672	4.642	4.773	4.664	4.789	4.627	4.71	4.708	4.697	4.803	4.61	4.753	5.059	4.741	4.802	4.8	4.877	4.834	4.718	4.988	4.978	4.96	4.947	4.94	5.012	5.032	5.01	5.19	5.227	5.373	5.454	5.468
H. mediterranei	Valeric acid	25 mM		4.743	4.728	4.649	4.714	4.811	4.898	4.793	4.873	4.818	4.903	4.889	4.743	4.852	4.854	4.834	4.79	4.732	4.746	4.803	4.668	4.751	4.858	4.846	4.735	4.814	5.107	4.855	4.809	4.883	4.814	4.837	4.902	5.003	4.825	4.856	5.014	4.974	5.09	5.012	5.073	5.01	5.258	5.064	5.25	5.129	5.225
H. mediterranei	Valeric acid	50 mM		4.472	4.477	4.345	4.523	4.502	4.546	4.622	4.609	4.698	4.636	4.661	4.596	4.436	4.544	4.429	4.642	4.489	4.474	4.721	4.546	4.628	4.518	4.561	4.573	4.624	4.59	4.624	4.483	4.464	4.365	4.632	4.643	4.555	4.662	4.461	4.455	4.553	4.491	4.672	4.449	4.549	4.608	4.521	5.033	4.642	4.591
H. mediterranei	Valeric acid	75 mM		4.854	4.841	4.737	4.855	4.798	4.898	4.938	5.112	4.911	4.823	4.915	4.877	4.933	4.786	4.739	5.06	4.854	4.732	4.721	4.953	4.737	4.749	4.846	4.897	4.773	4.916	4.706	5	4.924	4.8	4.918	4.752	4.745	4.771	4.733	4.864	4.798	4.859	4.808	4.829	4.834	4.784	4.942	4.803	4.79	4.739
H. mediterranei	Valeric acid	100 mM		4.521	4.527	4.396	4.408	4.489	4.507	4.596	4.463	4.552	4.423	4.513	4.315	4.597	4.437	4.672	4.547	4.408	4.434	4.396	4.356	4.479	4.409	4.466	4.559	4.542	4.482	4.543	4.402	4.464	4.515	4.523	4.548	4.337	4.513	4.448	4.374	4.336	4.437	4.428	4.395	4.372	4.54	4.426	4.681	4.601	4.415
H. mediterranei	Valeric acid	150 mM		4.743	4.452	4.396	4.51	4.476	4.559	4.806	4.648	4.512	4.596	4.42	4.596	4.462	4.558	4.577	4.48	4.516	4.569	4.64	4.464	4.492	4.436	4.616	4.464	4.733	4.536	4.801	4.443	4.626	4.474	4.523	4.588	4.514	4.445	4.692	4.483	4.471	4.614	4.509	4.463	4.535	4.648	4.535	4.681	4.56	4.483
H. mediterranei	Valeric acid	225 mM		4.73	4.678	4.585	4.676	4.579	4.69	4.636	4.675	4.619	4.636	4.688	4.73	4.772	4.706	4.577	4.696	4.8	4.718	4.708	4.817	4.805	4.681	4.819	4.776	4.733	4.794	4.801	4.619	4.735	4.732	4.7	4.684	4.854	4.648	4.652	4.701	4.73	4.654	4.849	4.748	4.779	4.635	4.643	4.667	4.696	4.766
			TIME [h] ->	0.00529	0.17911	0.34612	0.51264	0.67947	0.84613	1.01273	1.17953	1.34628	1.51297	1.67956	1.84604	2.01298	2.17996	2.34647	2.51292	2.67973	2.84654	3.01338	3.17991	3.34677	3.5134	3.67985	3.84681	4.01331	4.18012	4.34673	4.51335	4.68036	4.84685	5.01347	5.18023	5.34683	5.51386	5.68026	5.84681	6.01379	6.18041	6.34722	6.51373	6.68054	6.84711	7.01371	7.18066	7.34939	7.51414
H. mediterranei	Levulinic acid	5 mM		4.287	4.465	4.472	4.446	4.373	4.716	4.53	4.569	4.725	4.596	4.487	4.542	4.557	4.638	4.483	4.628	4.516	4.529	4.531	4.546	4.669	4.736	4.684	4.586	4.651	4.604	4.624	4.837	4.775	4.841	5	4.82	4.745	4.934	4.815	4.714	5.001	5.131	5.08	5.073	5.065	5.556	5.186	5.155	5.44	5.198
H. mediterranei	Levulinic acid	10 mM		4.829	5.468	5.305	5.328	5.353	5.367	5.41	5.337	5.388	5.329	5.518	5.44	5.457	5.378	5.333	5.478	5.409	5.695	5.4	5.577	5.609	5.593	5.403	5.452	5.562	5.623	5.753	5.679	5.722	5.589	5.913	5.65	5.792	5.681	5.644	5.682	5.79	5.716	5.813	6.077	6.124	6.152	6.042	6.105	6.035	6.238
H. mediterranei	Levulinic acid	25 mM		4.657	4.778	4.661	4.868	4.773	4.703	4.859	4.966	4.751	5.182	4.915	4.81	5.148	4.934	4.874	4.939	4.746	4.868	4.871	4.79	4.805	4.885	4.833	4.951	4.923	4.726	4.76	4.755	5.005	4.95	5.041	4.956	4.881	4.907	4.951	4.891	5.029	5.076	5.066	5.209	5.024	5.15	5.119	5.21	5.291	5.239
H. mediterranei	Levulinic acid	50 mM		4.533	4.753	4.977	4.791	4.798	4.885	4.78	5.072	5.004	5.103	4.902	4.837	4.946	4.961	4.874	4.804	4.732	4.813	4.748	4.831	4.765	4.79	4.833	4.735	4.76	4.563	4.787	4.714	4.924	4.76	4.728	4.765	4.691	4.689	4.788	4.701	4.825	4.654	4.713	4.707	4.684	4.824	4.643	4.681	4.615	4.658
H. mediterranei	Levulinic acid	75 mM		4.669	4.828	4.788	4.906	4.76	4.911	4.872	4.993	4.99	4.876	4.755	4.864	4.879	4.773	4.928	4.831	4.841	4.84	4.776	4.736	4.656	4.708	4.697	4.735	4.76	4.821	4.679	4.809	4.694	4.719	4.823	4.725	4.677	4.676	4.937	4.878	4.961	4.654	4.713	4.734	4.779	4.77	4.711	4.735	4.696	4.928
H. mediterranei	Levulinic acid	100 mM		4.854	4.904	4.737	5.072	5.082	5.198	5.003	4.966	4.924	4.943	4.915	5.038	4.772	4.907	4.996	5.033	5.084	4.868	4.884	5.061	4.996	4.885	4.928	4.789	4.923	4.849	5.032	4.809	5.073	4.773	4.796	4.82	4.827	4.744	4.924	4.823	4.811	4.886	4.781	4.775	4.874	4.77	4.956	4.667	4.75	4.901
H. mediterranei	Levulinic acid	150 mM		4.644	4.766	4.661	4.817	4.837	4.781	4.78	4.926	4.911	4.783	4.808	4.81	4.691	4.867	4.739	4.777	4.76	4.8	4.654	4.736	4.683	4.79	4.67	4.6	4.624	4.672	4.679	4.769	4.653	4.746	4.646	4.629	4.663	4.553	4.733	4.673	4.635	4.518	4.482	4.666	4.63	4.553	4.616	4.545	4.506	4.631
H. mediterranei	Levulinic acid	225 mM		4.62	4.753	4.762	4.714	4.76	4.911	4.885	4.993	4.897	4.876	4.902	4.77	4.852	4.813	4.591	4.763	4.678	4.678	4.857	4.763	4.819	4.708	4.765	4.789	4.583	4.767	4.774	4.687	4.843	4.624	4.632	4.52	4.691	4.689	4.733	4.932	4.635	4.695	4.835	4.653	4.861	4.689	4.616	4.789	4.818	4.874
H. mediterranei	Levulinic acid	5 mM		4.854	4.916	4.737	4.868	5.018	4.846	5.174	5.085	5.057	4.916	5.29	5.092	4.933	4.988	5.05	5.006	5.016	5.03	5.074	5.007	5.187	5.225	4.819	5.06	5.127	5.052	4.991	4.986	5.059	5.018	5.095	5.228	5.221	5.165	5.168	5.191	5.355	5.607	5.555	5.439	5.404	5.61	5.621	5.63	5.521	5.59
H. mediterranei	Levulinic acid	10 mM		4.804	4.891	4.876	5.059	5.043	4.989	5.463	5.032	4.99	5.063	4.982	5.052	5.175	5.069	5.009	5.168	5.057	5.098	5.237	5.048	5.445	5.062	5.308	5.33	5.127	5.12	5.114	5.231	5.208	5.018	5.136	5.174	5.166	5.233	5.196	5.205	5.314	5.512	5.528	5.561	5.486	5.366	5.499	5.576	5.751	5.806
H. mediterranei	Levulinic acid	25 mM		4.694	5.029	4.914	5.085	4.889	5.015	5.148	5.046	5.296	5.196	4.955	4.971	5.027	5.096	4.888	5.047	5.26	4.908	5.318	4.993	5.01	5.144	5.132	5.195	5.154	5.107	4.964	5.135	5.019	5.072	5.055	5.16	5.18	5.07	5.182	5.15	5.042	5.267	5.229	5.249	5.445	5.366	5.281	5.508	5.278	5.333
H. mediterranei	Levulinic acid	50 mM		4.891	4.991	4.99	5.149	5.082	5.028	5.029	5.324	5.229	5.329	4.996	5.092	4.973	4.934	5.023	4.952	4.962	5.017	5.006	4.98	4.955	4.912	5.009	4.884	4.991	5.052	5.019	5.258	5.154	4.882	4.85	5.188	4.772	4.907	4.883	5.028	5.219	4.967	4.754	4.842	4.834	4.892	4.915	5.128	5.142	4.915
H. mediterranei	Levulinic acid	75 mM		5.285	5.418	5.381	4.957	5.018	5.588	5.174	5.218	5.123	5.129	5.197	5.092	5.215	5.257	5.131	5.195	5.206	5.179	5.115	5.129	5.037	5.13	5.091	5.168	5.018	5.093	5.032	5.135	5.14	5.086	5.177	5.065	5.234	5.165	5.277	4.96	5.137	5.036	4.93	5.073	5.078	5.123	5.051	5.047	5.115	4.955
H. mediterranei	Levulinic acid	100 mM		5.359	5.455	5.495	5.456	5.443	5.615	5.647	5.655	5.495	5.795	5.438	5.521	5.645	5.58	5.414	5.627	5.503	5.613	5.576	5.523	5.459	5.607	5.417	5.56	5.385	5.528	5.345	5.529	5.357	5.521	5.491	5.678	5.452	5.328	5.848	5.314	5.518	5.417	5.514	5.629	5.445	5.516	5.594	5.223	5.399	5.563
H. mediterranei	Levulinic acid	150 mM		4.632	4.74	4.825	4.868	4.85	4.924	4.859	4.834	4.818	4.796	4.955	4.851	4.946	4.732	4.712	5.033	4.8	4.813	4.694	4.736	4.683	4.79	4.589	4.762	4.977	4.713	4.679	4.809	4.626	4.828	4.714	4.82	4.568	4.676	4.679	4.605	4.784	4.75	4.699	4.883	4.847	4.635	4.738	4.586	4.52	4.51
H. mediterranei	Levulinic acid	225 mM		4.718	4.803	4.914	4.97	5.005	5.028	5.069	4.966	5.083	5.076	4.822	4.891	5.04	4.975	4.847	4.885	4.895	4.868	4.871	4.98	4.86	4.926	4.996	4.83	4.828	4.889	4.815	4.918	4.802	4.882	4.782	4.888	4.854	4.812	4.937	4.932	4.77	4.859	4.821	4.87	4.807	4.879	4.82	4.803	5.048	4.861
H. mediterranei	Levulinic acid	5 mM		4.804	5.33	5.76	4.957	5.056	5.185	4.885	5.35	5.057	5.049	4.996	5.078	5.054	4.975	5.185	5.155	5.111	5.139	5.25	5.061	5.078	5.076	4.996	5.208	5.073	5.147	5.195	5.298	5.127	5.004	5.245	5.16	5.262	5.722	5.236	5.273	5.178	5.553	5.419	5.561	5.635	5.597	5.689	5.563	5.697	5.765
H. mediterranei	Levulinic acid	10 mM		4.583	4.816	4.712	4.753	4.695	4.703	4.78	4.754	4.831	4.876	4.862	4.81	4.772	4.827	5.036	4.831	4.8	4.854	4.857	4.939	4.846	5.076	4.779	4.843	4.909	4.835	4.787	4.904	4.951	4.882	5.218	5.038	5.071	5.124	5.128	4.919	5.165	5.376	5.161	5.249	5.513	5.285	5.322	5.359	5.386	5.333
H. mediterranei	Levulinic acid	25 mM		4.644	4.904	4.699	4.817	4.927	4.703	4.872	4.873	4.791	4.956	5.009	4.837	5.027	5.069	4.793	5.195	4.8	4.922	5.115	5.075	4.833	4.872	5.009	4.884	4.977	5.202	5.059	4.864	4.87	4.895	5.15	4.752	4.949	4.934	4.869	5.109	5.083	5.131	4.903	5.032	5.119	5.217	5.159	5.115	5.251	5.198
H. mediterranei	Levulinic acid	50 mM		5.26	5.518	5.356	5.456	5.495	5.628	5.45	5.575	5.574	5.489	5.33	5.48	5.403	5.647	5.414	5.573	5.611	5.41	5.481	5.292	5.323	5.416	5.593	5.384	5.413	5.378	5.495	5.407	5.289	5.167	5.313	5.378	5.275	5.233	5.264	5.164	5.382	5.281	5.487	5.263	5.255	5.204	5.295	5.44	5.291	5.306
H. mediterranei	Levulinic acid	75 mM		5.038	5.154	5.028	5.213	5.198	5.133	5.213	5.125	5.322	5.089	5.103	5.172	5.161	5.082	5.293	5.222	5.152	5.179	5.318	5.088	5.078	5.103	5.294	5.087	5.249	5.215	5.1	5.108	5.086	5.045	5.055	5.201	5.03	5.355	5.264	5.15	5.219	5.076	5.175	5.087	5.105	5.394	5.214	4.993	5.264	5.144
H. mediterranei	Levulinic acid	100 mM		4.73	5.204	4.914	4.855	4.94	4.911	5.043	5.032	4.844	5.103	4.875	4.944	5.188	4.827	4.955	4.979	5.111	5.125	4.83	4.871	4.737	4.763	4.901	4.667	4.923	4.808	4.801	4.986	4.856	4.664	4.891	5.024	4.867	4.907	4.869	5	4.866	5.144	4.808	5.019	4.861	4.743	4.861	4.911	4.845	4.766
H. mediterranei	Levulinic acid	150 mM		5.001	4.991	5.04	5.085	5.134	5.093	5.161	5.165	5.256	5.049	5.264	5.078	5.04	5.149	5.09	5.02	4.962	5.084	5.088	5.034	4.941	4.981	5.009	5.019	4.937	4.944	4.951	5.149	4.965	4.977	4.891	4.956	4.881	5.124	4.978	4.946	4.866	4.886	4.944	4.829	4.902	4.96	4.983	5.074	4.858	4.982
H. mediterranei	Levulinic acid	225 mM		4.41	4.615	4.585	4.548	4.489	4.69	4.557	4.609	4.619	4.596	4.607	4.516	4.677	4.531	4.591	4.547	4.489	4.61	4.667	4.423	4.696	4.545	4.561	4.478	4.474	4.468	4.475	4.714	4.586	4.406	4.401	4.439	4.514	4.648	4.516	4.483	4.403	4.546	4.468	4.341	4.386	4.526	4.684	4.45	4.344	4.429
[truncated: 935 more columns]
